# Supplementary material for: ﻿Mycobiont-specific primers facilitate the amplification of mitochondrial small subunit ribosomal DNA: a focus on the lichenized fungal genus Melanelia (Ascomycota, Parmeliaceae) in Iceland
Source: MycoKeys. 2023 Mar 21;96:57–75. doi: 10.3897/mycokeys.96.100037 (PMC10210050; doi:10.3897/mycokeys.96.100037)
Supplement: Supplementary material 1 — Multiple sequence alignment for fungal mtSSU primer design in the family Parmeliaceae (except for Usnea) [file mycokeys-96-057-s001.fas]

>Cetraria_aculeata_MG026649
????????????????????????????????????????????????????????????????????????????????
????????????????????????????????????????????????????????????????????????????????
?????????????????????????????????????????TAACGGCTGAACCAGCAACTTGGAGGAATGTATAGCAAT
AGCTACTTGCATCATT----------------------------------------------------------------
GTAAATATGATGCAGGATCGACTATGTCGAATAAAATTCTAGGTAGAATTATGATAATGAC-ATTGTCTGCCTATGTGTC
TTGACCAAATTACGTGCCAGCAGTCGCGGTAATACGTAGAAGACTAGTGTTATTCATGTTTAATCGGTTTAAAGGGTACC
TAGACGGTAAATCAAGCCTA---------------AAAGGAAATAAATGAAGGGACTAATTTACTAGAGTTACTTATGAG
GGGGTATTA-AAGTACTGCTGGTGTAGAGATGAAATTCTGTCATACCTCTTTTCAATAGAAAAATAATGGCACAGGTATA
GGCGAAAGCATCCCCTTATGTGATAACTGACGTTGAGGGACGAAGGCTTTGTGTAGCGAACAGGATTAGATACCCCAGTA
GTCAAAGCAGAAAATGATGAATGTCATAGATTAGA---------------------------------------------
--TATATAAGTTTATTCTATAAATGAAAGTGT-AAGCATTCCACCTCAAGAGTAATTTGGCAACATTGGAACTGAAATCA
TTAGACCGTTTCTGAAACCAGTAGTGAAGTATGTTGTTTAATTTGATGATCCGCAAAAAACCTTACCACAATTTGAATAT
TTATA---TCTTATATTGTTTTTTTTTT-----------CTTTATTCTACTTAAAAC-AAGAC---AATAACAAGAAAAA
AG-------AGA--------------------------------------------------------------------
----------------------------------------------CAATAAGATATATTTACAAGCGTTGCACGGCTGT
CTTCAGTTAATGTCGCGAGACTATGGTTAGTTCCATTAAATTAACGTAAACCCTTACTTTATTTTTATA-----------
-------------------TAGAGTAGTTCCCCGCTATATTGGATATGATAACAGGGACTAAGACAAGTCATCATGGCCT
AAATATTGTGGG????????????????????????????????????????????????????????????????????
??????????????????
>Cetraria_muricata_MG026650
????????????????????????????????????????????????????????????????????????????????
????????????????????????????????????????????????????????????????????????????????
???????????????????????????????????ATAGCCTAACGGCTGAACCAGCAACTTGGAGGAATGTATAGCAAT
AGCTACTTGCATCATT----------------------------------------------------------------
GTAAATATGATGCAGGATCGACTATGTCGAATAAAATTCTAGGTAGAATTATGATAATGAC-ATTGTCTGCCTATGTGTC
TTGACCAAATTACGTGCCAGCAGTCGCGGTAATACGTAGAAGACTAGTGTTATTCATGTTTAATCGGTTTAAAGGGTACC
TAGACGGTAAATCAAGCCTA---------------AAAGGAAATAAATGAAGGGACTAATTTACTAGAGTTACTTATGAG
GGGGTATTA-AAGTACTGCTGGTGTAGAGATGAAATTCTGTCATACCTCTTTTCAATAGAAAAATAATGGCACAGGTATA
GGCGAAAGCATCCCCTTATGTGATAACTGACGTTGAGGGACGAAGGCTTTGTGTAGCGAACAGGATTAGATACCCCAGTA
GTCAAAGCAGAAAATGATGAATGTCATAGATTAGA---------------------------------------------
--TATATAAGTTTATTCTATAAATGAAAGTGT-AAGCATTCCACCTCAAGAGTAATTTGGCAACATTGGAACTGAAATCA
TTAGACCGTTTCTGAAACCAGTAGTGAAGTATGTTGTTTAATTTGATGATCCGCAAAAAACCTTACCACAATTTGAATAT
TTATA---TCTTATATTGTTTTTTTTTT--ACTTTATTCTAATTTTCTACTTAAAAG-AAGAC---AATAACAAGAAAAA
AG-------AGA--------------------------------------------------------------------
----------------------------------------------CAATAAGATATATTTACAAGCGTTGCACGGCTGT
CTTCAGTTAATGTCGCGAGACTATGGTTAGTTCCATTAAATTAACGTAAACCCTTACTTTATTTTTATA-----------
-------------------TAGAGTAGTTCCCCGCTATATTGGATATGATAACAGGGACTAAGACAAGTCATCATGGCCT
AAATATTGTGG?????????????????????????????????????????????????????????????????????
??????????????????
>Cetraria_ericetorum_MG026696
????????????????????????????????????????????????????????????????????????????????
????????????????????????????????????????????????????????????????????????????????
??????????????????????????????TGTCAATAGCCTAACGGCTGAACCAGCAACTTGGAGGAATGTATAGCAAT
AGCTACTTGCATCATT----------------------------------------------------------------
GTAAATATGATGCAAGATCGACTATGTCGAATAAAATTCTAGGTAGAATTATGATAATGAC-ATTGTCTGCCTATGTGTC
TTGACCAAATTACGTGCCAGCAGTCGCGGTAATACGTAGAAGACTAGTGTTATTCATGTTTAATCGGTTTAAAGGGTACC
TAGACGGTAAATCAAGCCTA---------------AAAGGAAAGAAATGAAGGGACTAATTTACTAGAGTTACTTATGAG
GGGGTATTA-AAGTACTGCTGGTGTAGAGATGAAATTCTGTCATACCTCTTTTCAATAGAAAAATAATGGCACAGGTATA
GGCGAAAGCATCCCCTTATGTGATAACTGACGTTGAGGGACGAAGGCTTTGTGTAGCGAACAGGATTAGATACCCCAGTA
GTCAAAGCAGAAAATGATGAATGTCATAGATTAGA---------------------------------------------
--TATATAAGTTTATTCTATAAATGAAAGTGT-AAGCATTCCACCTCAAGAGTAATTTGGCAACATTGGAACTGAAATCA
TTAGACCGTTTCTGAAACCAGTAGTGAAGTATGTTGTTTAATTTGATGATCCGCAAAAAACCTTACCACAATTTGAATAT
TTATA---TCTTATATTGTTTTTTTTTA--ACTTTATTCTAATTTTCTACTTAAAAG-AAAAC---AATAACAAGAAAAA
AG-------AGA--------------------------------------------------------------------
----------------------------------------------CAAGAAGATATATTTACAAGCGTTGCACGGCTGT
CTTCAGTTAATGTCGCGAGACTATGGTTAGTTCCATTAAATTAACGTAAACCCTTACTTTATTTTTATA-----------
-------------------TAGAGTAGTTCCCCGCTATATTGGATATGATAACAGGGACTAAGACAAGTCATCATGGCCT
AAATATTGTGGGCTATAGACGTGCCACATAAGCCTTACAAAAGGGTGTGAAATTGCGAAATTGAGCTAATCCCCCAAAAC
TGGATAT???????????
>Cetraria_islandica_MG026664
????????????????????????????????????????????????????????????????????????????????
????????????????????????????????????????????????????????????????????????????????
???????????????????????????????GTCAATAGCCTAACGGCTGAACCAGCAACTTGGAGGAATGTATAGCAAT
AGCTACTTGCATCATT----------------------------------------------------------------
GTAAATATGATGCAAGATCGACTATGTCGAATAAAATTCTAGGTAGAATTATGATAATGAC-ATTGTCTGCCTATGTGTC
TTGACCAAATTACGTGCCAGCAGTCGCGGTAATACGTAGAAGACTAGTGTTATTCATGTTTAATCGGTTTAAAGGGTACC
TAGACGGTAAATCAAGCCTA---------------AAAGGAAAGAAATGAAGGGACTAATTTACTAGAGTTACTTATGAG
GGGGTATTA-AAGTACTGCTGGTGTAGAGATGAAATTCTGTCATACCTCTTTTCAATAGAAAAATAATGGCACAGGTATA
GGCGAAAGCATCCCCTTATGTGATAACTGACGTTGAGGGACGAAGGCTTTGTGTAGCGAACAGGATTAGATACCCCAGTA
GTCAAAGCAGAAAATGATGAATGTCATAGATTAGA---------------------------------------------
--TATATAAGTTTATTCTATAAATGAAAGTGT-AAGCATTCCACCTCAAGAGTAATTTGGCAACATTGGAACTGAAATCA
TTAGACCGTTTCTGAAACCAGTAGTGAAGTATGTTGTTTAATTTGATGATCCGCAAAAAACCTTACCACAATTTGAATAT
TTATA---TCTTATATTGTTTTTTTTTT-AACTTTATTCTAATTTTCTACTTAAAAG-AAAAC---AATAACAAGAAAAA
AG-------AGA--------------------------------------------------------------------
----------------------------------------------CAAGAAGATATATTTACAAGCGTTGCACGGCTGT
CTTCAGTTAATGTCGCGAGACTATGGTTAGTTCCATTAAATTAACGTAAACCCTTACTTTATTTTTATA-----------
-------------------TAGAGTAGTTCCCCGCTATATTGGATATGATAACAGGGACTAAGACAAGTCATCATGGCCT
AAATATTGTGGG????????????????????????????????????????????????????????????????????
??????????????????
>Cetraria_sepincola_MG026702
????????????????????????????????????????????????????????????????????????????????
????????????????????????????????????????????????????????????????????????????????
??????????????????????????????GGTCAATAGCCTAACGGCTGAACCAGCAACTTGGAGGAATGTATAGCAAT
AGCTACTTGCATCATT----------------------------------------------------------------
GTAAATATGATGCAAGATCGACTATGTCGAATAAAATTCTAGGTAGAATTATGATAATGAC-ATTGTCTGCCTATGTGTC
TTGACCAAATTACGTGCCAGCAGTCGCGGTAATACGTAGAAGACTAGTGTTATTCATGTTTAATCGGTTTAAAGGGTACC
TAGACGGTAAATCAAGCCTA---------------AAAGGAAATAAATGAAGGGACTAATTTACTAGAGTTACTTATGAG
GGGGTATTA-AAGTACTGCTGGTGTAGAGATGAAATTCTGTCATACCTCTTTTCAATAGAAAAATAATGGCACAGGTATA
GGCGAAAGCATCCCCTTATGTGATAACTGACGTTGAGGGACGAAGGCTTTGTGTAGCGAACAGGATTAGATACCCCAGTA
GTCAAAGCAGAAAATGATGAATGTCATAGATTAGA---------------------------------------------
--TATATAAGTTTATTCTATAAATGAAAGTGT-AAGCATTCCACCTCAAGAGTAATTTGGCAACATTGGAACTGAAATCA
TTAGACCGTTTCTGAAACCAGTAGTGAAGTATGTTGTTTAATTTGATGATCCGCAAAAAACCTTACCACAATTTGAATAT
TTATA---TCTTTTATTGTTTTTTTT----ACTTTATTCTAATTTTCTACTTAAAAG-AA---------AACAAGAAAAA
AG-------AGG--------------------------------------------------------------------
----------------------------------------------CAAGAAGATATATTTACAAGCGTTGCACGGCTGT
CTTCAGTTAATGTCGCGAGACTATGGTTAGTTCCATTAAATTAACGTAAACCCTTACTTTATTTTTATA-----------
-------------------TAGAGTAGTTCCCCGCTATATTGGATATGATAACAGGGACTAAGACAAGTCATCATGGCCT
AAATATTGTGGGCTATA???????????????????????????????????????????????????????????????
??????????????????
>Vulpicida_pinastri_MG026711
????????????????????????????????????????????????????????????????????????????????
????????????????????????????????????????????????????????????????????????????????
????????????????????????????TTGGTCAATAGCCTAACGGCTGAACCAGCAACTTGGAGGAATGTATAGCAAT
AGCTACTTGCATCATT----------------------------------------------------------------
GTAAATATGATGCAAGATCGACTATGTCGAATAAAATTCTAGGTAGAATTATGATAATGAC-ATTGTCTGCCTATGTGTC
TTGACCAAATTACGTGCCAGCAGTCGCGGTAATACGTAGAAGACTAGTGTTATTCATGTTTAATCGGTTTAAAGGGTACC
TAGACGGTAAATCAAGCCTA---------------AAAGGAAATAAATGAAGGGACTAATTTACTAGAGTTACTTATGAG
GGGGTATTA-AAGTACTGCTGGTGTAGAGATGAAATTCTGTCATACCTCTTTTCAATAGAAAAATAATGGCACAGGTATA
GGCGAAAGCATCCCCTTATGTGATAACTGACGTTGAGGGACGAAGGCTTTGTGTAGCGAACAGGATTAGATACCCCAGTA
GTCAAAGCAGAAAATGATGAATGTCATAGATTAGA---------------------------------------------
--TATATAAGTTTATTCTATAAATGAAAGTGT-AAGCATTCCACCTCAAGAGTAATTTGGCAACATTGGAACTGAAATCA
TTAGACCGTTTCTGAAACCAGTAGTGAAGTATGTTGTTTAATTTGATGATCCGCAAAAAACCTTACCACAATTTGAATAT
TTATA---TCTTTTATTGTTTTTCTTTTTAACTTT-TTCTAATTTTCTACTTAAAAGAAAAAA---AATAACAAGAAAAA
AG-------AGA--------------------------------------------------------------------
----------------------------------------------CAATAAGATATATTTACAAGCGTTGCACGGCTGT
CTTCAGTTAATGTCGCGAGACTATGGTTAGTTCCATTAAATTAACGTAAACCCTTACTTTATTTTTATA-----------
-------------------TAGAGTAGTTCCCCGCTATATTGGATATGATAACAGGGACTAAGACAAGTCATCATGGCCT
AAATATTGTGGGCTAT????????????????????????????????????????????????????????????????
??????????????????
>Allocetraria_ambigua_JN000226
????????????????????????????????????????????????????????????????????????????????
????????????????????????????????????????????????????????????????????????????????
?????????????????????????????????????????????????????????????????????TGTATAGCAAT
AGCTACTAGCATCATA----------------------------------------------------------------
GTAAATATGATGTAAGATCGACTATGTTGAATAAAATTCTAGGTAGAATTATGATAATGAC-ATTATCTGCCTATGTGTC
TTGACCAAATTACGTGCCAGCAGTCGCGGTAATACGTAGAAGACTAGTGTTATTCATGTTTAATCGGTTTAAAGGGTACC
TAGACGGTAAATCAAGCCTA---------------ATAAGAAAGAATGGAAGGGACTAATTTACTAGAGTTACTTATGAG
GGGGCTATA-ATGTACAGCTGGTGTAGAGATGAAATTCTATCATACCTATTTTCAATAGAAAAATGAAGGCACAGGTATA
GGCGAAAGCATCTCCTTATGTGATAACTGACGTTGAGGGACGAAGGCTTTGTGTAGCGAACAGGATTAGATACCCCAGTA
GTCTTAGCAGAAAATGATGAATGTCATAGATTAGA---------------------------------------------
--TATATAAGTTTATTCTATAAATGAAAGTGT-AAGCATTCCACCTCAAGAGTAATTTGGCAACATTGGAACTGAAATCA
TTAGACCGTTTCTGAAACCAGTAGTGAAGTATGTTGTTTAATTTGATAATCCGCAAAAAACCTTACCACAATTTGAATAT
TTATA---TCTTTTATTGTTTTTCTTTTTAACTAT-TTCTAATTTTCTACTTAAAAG-AAAAC---AATAACAAGAAAAA
AG-------AGG--------------------------------------------------------------------
----------------------------------------------CAATAAGATATATTTACAAGCGTTGCACGGTTGT
CTTCAGTTAATGTCGTGAGACTATGGTTAGTTCCATTAAATTAACGTAAACCCTTACTTTATTTTTATA-----------
-------------------TAAAGTAGTTCCCCGCTATATTGGATATGATAACAGGGACTAAGAC???????????????
????????????????????????????????????????????????????????????????????????????????
??????????????????
>Allocetraria_flavonigrescens_JX143951
????????????????????????????????????????????????????????????????????????????????
????????????????????????????????????????????????????????????????????????????????
???????????????????????????????????????????????????????????????????AATGTATAGCAAT
AGCTACTAGCATCATA----------------------------------------------------------------
TTTACAATGATGCTAGCTCGACTATGTTGAATAAAATTCTAGGTAGAATTATGATAATGAC-ATTATCTGCCTATGTGTC
TTGACCAAATTACGTGCCAGCAGTCGCGGTAATACGTAGAAGACTAGTGTTATTCATGTTTAATCGGTTTAAAGGGTACC
TAGACGGTAAATCAAGCCTA---------------AAAAGAAATAATGGAAGGGACTAATTTACTAGAGTTACTTATGAG
GGGGCTATA-AAGTACAGCTGGTGTAGAGATGAAATTCTGTCATACCTCTTTTCAATAGAAAAATAAAGGCACAGGTATA
GGCGAAAGCATCTCCTTATGTGATAACTGACGTTGAGGGACGAAGGCTTTGTGTAGCGAACAGGATTAGATACCCCAGTA
GTCTAAGCAGAAAATGATGAATGTCATAGATTAGA---------------------------------------------
--TATATAAGTTTATTCTATAAATGAAAGTGT-AAGCATTCCACCTCAAGAGTAATTTGGCAACATTGGAACTGAAATCA
TTAGACCGTTTCTGAAACCAGTAGTGAAGTATGTTGTTTAATTTGATGATCCGCAAAAAACCTTACCACAATTTGAATAT
TTATA---TCTTTTATTGTTTTTCTTTTTAACTAT-TTCTAATTTTCTACTTAAAAG-AAAAC---AATAACAAGAAAAA
AG-------AGG--------------------------------------------------------------------
----------------------------------------------CAATAAGATATATTTACAAGCGTTGCACGGCTGT
CTTCAGTTAATGTCGTGAGACTGTGGTTAGTTCCATTAAATTAACGTAAACCCTTACTTTATTTTTATA-----------
-------------------TAAAGTAGTTCCCCGCTATATTGGATATGATAACAGG????????????????????????
????????????????????????????????????????????????????????????????????????????????
??????????????????
>Nephromopsis_ahtii_KJ766441
?GATCCCTTATAATAATAAAGAAAGTTAAGTTTCGCTCTTAGAAGTTTGTATCTCGTGTGTGGTAGTAGTTAGGATTTAA
AGCCTAACTAGCTATATGCACGTAGTCGTAACTGAAAGGTTGATCGACCACAGTGGGCCTGAATAAAGCCCAT--GAGGA
TTGTC-------ACAGCAGTGAGGAATATTGGTCAATAGCCTAACGGCTGAACCAGCAACTTGGAGGAATGTATAGCAAT
AGCTACTTGCATCATT----------------------------------------------------------------
GTAAATATGATGCAAGATCGACTATGTCGAATAAAATTCTAGGTAGAATTATGATAATGAC-ATTGTCTGCCTATGTGTC
TTGACCAAATTACGTGCCAGCAGTCGCGGTAATACGTAGAAGACTAGTGTTATTCATGTTTAATCGGTTTAAAGGGTACC
TAGACGGTAAATCAAGCCTA---------------AAAGGAAATAAATGAAGGGACTAATTTACTAGAGTTACTTATGAG
GGGGTATTA-AAGTACTGCTGGTGTAGAGATGAAATTCTGTCATACCTCTTTTCAATAGAAAAATAACGGCACAGGTATA
GGCGAAAGCATCCCCTTATGTGATAACTGACGTTGAGGGACGAAGGCTTTGTGTAGCGAACAGGATTAGATACCCCAGTA
GTCAAAGCAGAAAATGATGAATGTCATAGATTAGA---------------------------------------------
--TATATAAGTTTATTCTATAAATGAAAGTGT-AAGCATTCCACCTCAAGAGTAATTTGGCAACATTGGAACTGAAATCA
TTAGACCGTTTCTGAAACCAGTAGTGAAGTATGTTGTTTAATTTGATGATCCGCAAAAAACCTTACCACAATTTGAATAT
TTATA---TCTTTTATTGTTTTTCTTTTTAACTTTCTTCTGATTTTCTACTTAAAAG-AAAAC---AATAACAAGAAAAA
AG-------AGG--------------------------------------------------------------------
----------------------------------------------CAATAAGATATATTTACAAGCGTTGCACGGCTGT
CTTCAGTTAATGTCGCGAGACTCTGGTTAGTTCCATTAAATTAACGTAAACCCTTACTTTATTTTTATA-----------
-------------------TAGAGTAGTTCCCCGCTATATTGGATATGATAAC???????????????????????????
????????????????????????????????????????????????????????????????????????????????
??????????????????
>Nephromopsis_laureri_KJ766443
?GATCCCTTATAATAATAAAGAAAGTTAAGTTTCGCTCTTAGAAGTTTGTATCTCGTGTGTGGTAGTAGTTAGGATTTAA
AGCCTAACTAGCTATATGCACGTAGTCGTAACTGAAAGGTTGATCGACCACAGTGGGCCTGAATAAAGCCCAT--GACGA
TTGTC-------ACAGCAGTGAGGAATATTGGTCAATAGCCTAACGGCTGAACCAGCAACTTGGAGGAATGTATAGCGAT
AGCTACTTGCATCATT----------------------------------------------------------------
GTAAATATGATGCAAGATCGACTATGTCGAATAAAATTCTAGGTAGAATTATGATAATGAC-ATTGTCTGCCTATGTGTC
TTGACCAAATTACGTGCCAGCAGTCGCGGTAATACGTAGAAGACTAGTGTTATTCATGTTTAATCGGTTTAAAGGGTACC
TAGACGGTAAATCAAGCCTA---------------AAAGGAAATAAATGAAGGGACTAATTTACTAGAGTTACTTATGAG
GGGGTATTA-AAGTACTGCTGGTGTAGAGATGAAATTCTGTCATACCTCTTTTCAATAGAAAAATAATGGCACAGGTATA
GGCGAAAGCATCCCCTTATGTGATAACTGACGTTGAGGGACGAAGGCTTTGTGTAGCGAACAGGATTAGATACCCCAGTA
GTCAAAGCAGAAAATGATGAATGTCATAGATTAGA---------------------------------------------
--TATATAAGTTTATTCTATAAATGAAAGTGT-AAGCATTCCACCTCAAGAGTAATTTGGCAACATTGGAACTGAAATCA
TTAGACCGTTTCTGAAACCAGTAGTGAAGTATGTTGTTTAATTTGATGATCCGCAAAAAACCTTACCACAATTTGAATAT
TTATA---TCTTTTATTGTTTTTCTTTTTAACTTTCTTCTGATTTTCTACTTAAAAG-AAAAC---AATAACAAGAAAAA
AG-------AGA--------------------------------------------------------------------
----------------------------------------------CAATAAGATATATTTACAAGCGTTGCACGGCTGT
CTTCAGTTAATGTCGCGAGACTCTGGTTAGTTCCATTAAATTAACGTAAACCCTTACTTTATTTTTATA-----------
-------------------TAGAGTAGTTCCCCGCTATATTGGATATGATAA????????????????????????????
????????????????????????????????????????????????????????????????????????????????
??????????????????
>Flavocetraria_nivalis_MG026714
????????????????????????????????????????????????????????????????????????????????
????????????????????????????????????????????????????????????????????????????????
????????????????????????????????TCAATAGCCTAACGGCTGAACCAGCAACTTGGAGGAATGTATAGCAAT
AGCTACTTGCATCATT----------------------------------------------------------------
GTAAATATGATGCAAGATCGACTATGTCGAATAAAATTCTAGGTAGAATTATGATAATGAC-ATTGTCTGCCTATGTGTC
TTGACCAAATTACGTGCCAGCAGTCGCGGTAATACGTAGAAGACTAGTGTTATTCATGTTTAATCGGTTTAAAGGGTACC
TAGACGGTAAATCAAGCCTA---------------AAAGGAAATAAATGAAGGGACTAATTTACTAGAGTTACTTCTGAG
GGGGTATTA-AAGTACTGCTGGTGTAGAGATGAAATTCTGTCATACCTCTTTTCAATAGAAAAATAATGGCACAGGTATA
GGCGAAAGCATCCCCTTATGTGATAACTGACGTTGAGGGACGAAGGCTTTGTGTAGCGAACAGGATTAGATACCCCAGTA
GTCAAAGCAGAAAATGATGAATGTCATAGATTAGA---------------------------------------------
--TATATAAGTTTATTCTATAAATGAAAGTGT-AAGCATTCCACCTCAAGAGTAATTTGGCAACATTGGAACTGAAATCA
TTAGACCGTTTCTGAAACCAGTAGTGAAGTATGTTGTTTAATTTGATGATCCGCAAAAAACCTTACCACAATTTGAATAT
TTATA---TCTTTTATTGTTTTTCTTTTTAACTTTCTTCTGATTTTCTACTTAAAAG-AAAAC---AATAACAAGAAAAA
AG-------AGG--------------------------------------------------------------------
----------------------------------------------CAATAAGATATATTTACAAGCGTTGCACGGCTGT
CTTCAGTTAATGTCGCGAGACTCTGGTTAGTTCCATTAAATTAACGTAAACCCTTACTTTATTTTTATA-----------
-------------------TAGAGTAGTTCCCCGCTATATTGGATATGATAACAGGGACTAAGACAAGTCATCATGGCCT
AAATATTGTGGGCTATA???????????????????????????????????????????????????????????????
??????????????????
>Ahtiana_aurescens_KJ766348
?????CCTTATAATAATAAAGAAAGTTAAGTTTCGCTCTTAGAAGTTTGTATCTCGTGCGTGGTAGTAGTTAAGATTTAA
AGCCTAACTAGCTATATGCACGTAGTCGTAACTGAAAGGTTGATCGACCACAGTGGGCCTGAACAAAGCCCAT--GACGA
TTGTC-------ACAGCAGTGAGGAATATTGGTCAATAGCCTAACGGCTGAACCAGCAACTTGGAGGAATGTATAGCAAT
AGCTACTTGCATCATT----------------------------------------------------------------
GTAAATATGATGTAAGATCGACTATGTCGAATAAAATTCTAGGTAGAATTATGATAATGAC-ATTGTCTGCCTATGTGTC
TTGACCAAATTACGTGCCAGCAGTCGCGGTAATACGTAGAAGACTAGTGTTATTCATGTTTAATCGGTTTAAAGGGTACC
TAGACGGTAAATCAAGCCTA---------------AAATGAAATAGATAAAGGGACTAATTTACTAGAGTTACTTACGAG
GGGGTATTA-AAGTACTGCTGGTGTAGAGATGAAATTCTGTCATACCTCTTTTCAATAGAAAAATAACGGCACAGGTATA
GGCGAAAGCATCCCCTTATGTGATAACTGACGTTGAGGGACGAAGGCTTTGTGTAGCGAACAGGATTAGATACCCCAGTA
GTCAAAGCAGAAAATGATGAATGTCATAGATTAGA---------------------------------------------
--TATATAAGTTTATTCTATAAATGAAAGTGT-AAGCATTCCACCTCAAGAGTAATTTGGCAACATTGGAACTGAAATCA
TTAGACCGTTTCTGAAACCAGTAGTGAAGTATGTTGTTTAATTTGATGATCCGCAAAAAACCTTACCACAATTTGAATAT
TTATA---TCTTTTATTGTTTTTCTTTTTAACTTTTTTCTGATTTTCTACTTAAAAGAAAAAC---AATAACAAGAAAAA
AG-------AGG--------------------------------------------------------------------
----------------------------------------------CAATAAGATATATTTACAAGCGTTGCACGGCTGT
CTTCAGTTAATGTCGCGAGACTCTGGTTAGTTCCATTAAATTAACGTAAACCCTTACTTTATTTTTATA-----------
-------------------TAGAGTAGTTCCCCGCTATATTGGATATGATAACAGGGACTAGG?????????????????
????????????????????????????????????????????????????????????????????????????????
??????????????????
>Tuckermannopsis_chlorophylla_MG026721
????????????????????????????????????????????????????????????????????????????????
????????????????????????????????????????????????????????????????????????????????
???????????????GCAGTGAGGAATATTGGTCAATAGCCTAACGGCTGAACCAGCAACTTGGAGGAATGTATAGCAAT
AGCTACTTGCATCATT----------------------------------------------------------------
GTAAATATGATGCAAGATCGACTATGTCGAATAAAATTCTAGGTAGAATTATGATAATGAC-ATTGTCTGCCTATGTGTC
TTGACCAAATTACGTGCCAGCAGTCGCGGTAATACGTAGAAGACTAGTGTTATTCATGTTTAATCGGTTTAAAGGGTACC
TAGACGGTAAATCAAGCCTA---------------AAAGGAAATAAATGAAGGGACTAATTTACTAGAGTTACTTATGAG
GGGGTATTA-AAGTACTGCTGGTGTAGAGATGAAATTCTGTCATACCTCTTTTCAATAGAAAAACAATGGCACAGGTATA
GGCGAAAGCATCCCCTTATGTGATAACTGACGTTGAGGGACGAAGGCTTTGTGTAGCGAACAGGATTAGATACCCCAGTA
GTCAAAGCAGAAAATGATGAATGTCATAGATTAGA---------------------------------------------
--TATATAAATTTATTCTATAAATGAAAGTGT-AAGCATTCCACCTCAAGAGTAATTTGGCAACATTGGAACTGAAATCA
TTAGACCGTTTCTGAAACCAGTAGTGAAGTATGTTGTTTAATTTGATGATCCGCAAAAAACCTTACCACAATTTGAATAT
TTATA---TCTTTTATTGTTTTTCTTTTTAACTTTCTTCTGATTTTCTACTTAAAAG-AAAAC---AATAACAAGAAAAG
AG-------AGG--------------------------------------------------------------------
----------------------------------------------CAATAAGATATATTTACAAGCGTTGCACGGCTGT
CTTCAGTTAATGTCGCGAGACTATGGTTAGTTCCATTAAATTAACGTAAACCCTTACTTTATTTTTATA-----------
-------------------TAGAGTAGTTCCCCGCTATATTGGATATGATAACAGGGACTAAGACAAGTCATCATGGCCT
AAATATTGTGGGCTATA???????????????????????????????????????????????????????????????
??????????????????
>Tuckermannopsis_ciliaris_DQ986870
????????????????????????????????????????????????????????????????????????????????
????????????????????????????????????????????????????????????????????????????????
????????????????????????????????????????????????????CCAGCAACTTGGAGGAATGTATAGCAAT
AGCTACTTGCATCATT----------------------------------------------------------------
GTAAATATGATGCAAGATCGACTATGTCGAATAAAATTCTAGGTAGAATTATGATAATGAC-ATTGTCTGCCTATGTGTC
TTGACCAAATTACGTGCCAGCAGTCGCGGTAATACGTAGAAGACTAGTGTTATTCATGTTTAATCGGTTTAAAGGGTACC
TAGACGGTAAATCAAGCCTA---------------AAAGGAAATAAATGAAGGGACTAATTTACTAGAGTTACTTATGAG
GGGGTATTA-AAGTACTGCTGGTGTAGAGATGAAATTCTGTCATACCTCTTTTCAATAGAAAAATAATGGCACAGGTATA
GGCGAAAGCATCCCCTTATGTGATAACTGACGTTGAGGGACGAAGGCTTTGTGTAGCGAACAGGATTAGATACCCCAGTA
GTCAAAGCAGAAAATGATGAATGTCATAGATTAGA---------------------------------------------
--TATATAAGTTTATTCTATAAATGAAAGTGT-AAGCATTCCACCTCAAGAGTAATTTGGCAACATTGGAACTGAAATCA
TTAGACCGTTTCTGAAACCAGTAGTGAAGTATGTTGTTTAATTTGATGATCCGCAAAAAACCTTACCACAATTTGAATAT
TTATA---TCTTTTATTGTTTTTCTTTTTAACTTTCTTCTGATTTTCTACTTAAAAC-AAAAC---AATAACAAGAAAAA
AG-------AGG--------------------------------------------------------------------
----------------------------------------------CAATAAGATATATTTACAAGCGTTGCACGGCTGT
CTTCAGTTAATGTCGCGAGACTCTGGTTAGTTCCATTAAATTAACGTAAACCCTTACTTTATTTTTATA-----------
-------------------TAGAGTAGTTCCCCGCTATATTGGATATGATAACAGGGACTAAGACAAGTC??????????
????????????????????????????????????????????????????????????????????????????????
??????????????????
>Tuckermanella_fendleri_JN000244
????????????????????????????????????????????????????????????????????????????????
????????????????????????????????????????????????????????????????????????????????
????????????????????????????????????????????????????????????????????ATGTATAGCAAT
AGCTACTTGCATCATT----------------------------------------------------------------
GTAAATATGATGCAAGATCGACTATGTCGAATAAAATTCTAGGTAGAATTATGATAATGAC-ATTGTCTGCCTATGTGTC
TTGACCAAATTACGTGCCAGCAGTCGCGGTAATACGTAGAAGACTAGTGTTATTCATGTTTAATCGGTTTAAAGGGTACC
TAGACGGTAAATCAAGCCTA---------------AAAGGAGATAAATGAAGGGACTAATTTACTAGAGTTACTTATGAG
GGGGTATTA-AAGTACTGCTGGTGTAGAGATGAAATTCTGTCATACCTCTTTTCAATAGAAAAATAATGGCACAGGTATA
GGCGAAAGCATCCCCTTATGTGATAACTGACGTTGAGGGACGAAGGCTTTGTGTAGCGAACAGGATTAGATACCCCAGTA
GTCAAAGCAGAAAATGATGAATGTCATAGATTAGA---------------------------------------------
--TGTATAAGTTTATTCTATAAATGAAAGTGT-AAGCATTCCACCTCAAGAGTAATTTGGCAACATTGGAACTGAAATCA
TTAGACCGTTTCTGAAACCAGTAGTGAAGTATGTTGTTTAATTTGATGATCCGCAAAAAACCTTACCACAATTTGAATAT
TTATA---TCTTTTATTGTTTTTCTTTTT--CTTTTTAGCTTTCTTCTGATTTTTTACTTAAAAGAAAAACAATAACAAG
AAAAAAG--AGG--------------------------------------------------------------------
----------------------------------------------CAATAAGATATATTTACAAGCGTTGCACGGCTGT
CTTCAGTTAATGTCGCGAGACTCTGGTTAGTTCCATAAAATTAACGTAAACCCTTACTTTATTTTTATA-----------
-------------------TAGAGTAGTTCCCCGCTATATTGGATATGATAACAGGGACTAAGAC???????????????
????????????????????????????????????????????????????????????????????????????????
??????????????????
>Masonhalea_richardsonii_DQ972979
????????????????????????????????????????????????????????????????????????????????
????????????????????????????????????????????????????????????????????????????????
????????????????????????????????????????????????????CCAGCAACTTGGAGGAATGTATAGCAAT
AGCTACTTGCATCATT----------------------------------------------------------------
GTAAATATGATGCAAGATCGACTACGTCGAATAAAATTCTAGGTAGAATTATGATAATGAC-ATTGTCTGCCTATGTGTC
TTGACCAAATTACGTGCCAGCAGTCGCGGTAATACGTAGAAGACTAGTGTTATTCATGTTTAATCGGTTTAAAGGGTACC
TAGACGGTAAATCAAGCCTA---------------AAAGGAAATAAATGAAGGGACTAATTTACTAGAGTTACTTATGAG
GGGGTATTA-AAGTACTGCTGGTGTAGAGATGAAATTCTGTCATACCTCTTTTCAATAGAAAAATAATGGCACAGGTATA
GGCGAAAGCATCCCCTTATGTGATAACTGACGTTGAGGGACGAAGGCTTTGTGTAGCGAACAGGATTAGATACCCCAGTA
GTCAAAGCAGAAAATGATGAATGTCATAGATTAGA---------------------------------------------
--TACATAAGTTTATTCTATAAATGAAAGTGT-AAGCATTCCACCTCAAGAGTAATTTGGCAACATTGGAACTGAAATCA
TTAGACCGTTTCTGAAACCAGTAGTGAAGTATGTTGTTTAATTTGATGATCCGCAAAAAACCTTACCACAATTTGAATAT
TTATA---TCTTTTATTGTTTTTCTTTTTAACTTTCTTCTGATTTTCTACTTAAAAG-AAAAC---AATAACAAGAAAAA
AG-------AGG--------------------------------------------------------------------
----------------------------------------------CAATAAGATATATTTACAAGCGTTGCACGGCTGT
CTTCAGTTAATGTCGCGAGACTCTGGTTAGTTCCATTAAATTAACGTAAACCCTTACTTTATTTTTATA-----------
-------------------TAGAGTAGTTCCCCGCTATATTGGATATGATAACAGGGACTAAGACAAGTC??????????
????????????????????????????????????????????????????????????????????????????????
??????????????????
>Masonhalea_inermis_KR995339
????????????????????????????????????????????????????????????????????????????????
????????????????????????????????????????????????????????????????????????????????
??????????????????????????????????????????AACGGCTGAACCAGCAACTTGGAGGAATGTATAGCAAT
AGCTACTTGCATCATT----------------------------------------------------------------
GTAAATATGATGCAAGATCGACTACGTCGAATAAAATTCTAGGTAGAATTATGATAATGAC-ATTGTCTGCCTATGTGTC
TTGACCAAATTACGTGCCAGCAGTCGCGGTAATACGTAGAAGACTAGTGTTATTCATGTTTAATCGGTTTAAAGGGTACC
TAGACGGTAAATCAAGCCTA---------------AAAGGAAATAAATGAAGGGACTAATTTACTAGAGTTACTTATGAG
GGGGTATTA-AAGTACTGCTGGTGTAGAGATGAAATTCTGTCATACCTCTTTTCAATAGAAAAATAATGGCACAGGTATA
GGCGAAAGCATCCCCTTATGTGATAACTGACGTTGAGGGACGAAGGCTTTGTGTAGCGAACAGGATTAGATACCCCAGTA
GTCAAAGCAGAAAATGATGAATGTCATAGATTAGA---------------------------------------------
--TATATAAGTTTATTCTATAAATGAAAGTGT-AAGCATTCCACCTCAAGAGTAATTTGGCAACATTGGAACTGAAATCA
TTAGACCGTTTCTGAAACCAGTAGTGAAGTATGTTGTTTAATTTGATGATCCGCAAAAAACCTTACCACAATTTGAATAT
TTATA---TCTTTTATTGTTTTTCTTTTTAACTTTGTTCTGATTTTCTACTTAAAAT-AAAAC---AATAACAAGAAAAA
AG-------AGG--------------------------------------------------------------------
----------------------------------------------CAATAAGATATATTTACAAGCGTTGCACGGCTGT
CTTCAGTTAATGTCGCGAGACTCTGGTTAGTTCCATTAAATTAACGTAAACCCTTACTTTATTTTTATA-----------
-------------------TAGAGTAGTTCCCCGCTATATTGGATATGAT??????????????????????????????
????????????????????????????????????????????????????????????????????????????????
??????????????????
>Dactylina_arctica_DQ986786
????????????????????????????????????????????????????????????????????????????????
????????????????????????????????????????????????????????????????????????????????
????????????????????????????????????????????????????CCAGCAACTTGGAGGAATGTATAGCAAT
AGCTACTTGCATCATT----------------------------------------------------------------
GTAAATATGATGCAAGATCGACTATGTCGAATAAAATTCTAGGTAGAATTATGATAATGAC-ATTGTCTGCCTATGTGTC
TTGACCAAATTACGTGCCAGCAGTCGCGGTAATACGTAGAAGACTAGTGTTATTCATGTTTAATCGGTTTAAAGGGTACC
TAGACGGTAAATCAAGCCTA---------------AAAGGAAATAAATGAAGGGACTAATTTACTAGAGTTACTTATGAG
GGGGTATTA-AAGTACTGCTGGTGTAGAGATGAAATTCTGTCATACCTCTTTTCAATAGAAAAATAATGGCACAGGTATA
GGCGAAAGCATCCCCTTATGTGATAACTGACGTTGAGGGACGAAGGCTTTGTGTAGCGAACAGGATTAGATACCCCAGTA
GTCAAAGCAGAAAATGATGAATGTCATAGATTAGA---------------------------------------------
--TATATAAGTTTATTCTATAAATGAAAGTGT-AAGCATTCCACCTCAAGAGTAATTTGGCAACATTGGAACTGAAATCA
TTAGACCGTTTCTGAAACCAGTAGTGAAGTATGTTGTTTAATTTGATGATCCGCAAAAAACCTTACCACAATTTGAATAT
TTATA---TCTTTTATTGTTTT-CTTTTTAACTTTCTTATGATTTTCTACTTAAAAG-AAAAC---AATAACAAGAAAAA
AG-------AGG--------------------------------------------------------------------
----------------------------------------------CAATAAGATATATTTACAAGCGTTGCACGGCTGT
CTTCAGTTAATGTCGCGAGACTCTGGTTAGTTCCATAAAATTAACGTAAACCCTTACTTTATTTTTATA-----------
-------------------TAGAGTAGTTCCCCGCTATATTGGATATGATAACAGGGACTAAGACAAGTC??????????
????????????????????????????????????????????????????????????????????????????????
??????????????????
>Dactylina_ramulosa_KR995325
????????????????????????????????????????????????????????????????????????????????
????????????????????????????????????????????????????????????????????????????????
????????????????????????????????????????????????????????????????????????????????
AGCTACTTGCATCATT----------------------------------------------------------------
GTAATTATGATGCAAGATCGACTATGTCGAATAAAATTCTAGGTAGAATTATGATAATGAC-ATTGTCTGCCTATGTGTC
TTGACCAAATTACGTGCCAGCAGTCGCGGTAATACGTAGAAGACTAGTGTTATTCATGTTTAATCGGTTTAAAGGGTACC
TAGACGGTAAATCAAGCCTA---------------AAAGGAAATAAATGAAGGGACTAATTTACTAGAGTTACTTATGAG
GGGGTATTA-AAGTACTGCTGGTGTAGAGATGAAATTCTGTCATACCTCTTTTCAATAGAAAAATAATGGCACAGGTATA
GGCGAAAGCATCCCCTTATGTGATAACTGACGTTGAGGGACGAAGGCTTTGTGTAGCGAACAGGATTAGATACCCCAGTA
GTCAAAGCAGAAAATGATGAATGTCATAGATTAGA---------------------------------------------
--TATATAAGTTTATTCTATAAATGAAAGTGT-AAGCATTCCACCTCAAGAGTAATTTGGCAACATTGGAACTGAAATCA
TTAGACCGTTTCTGAAACCAGTAGTGAAGTATGTTGTTTAATTTGATGATCCGCAAAAAACCTTACCACAATTTGAATAT
TTATA---TCTTTTATTGTTTT-CTTTTTAACTTTCTTATGATTTTCTACTTAAAAG-AAAAC---AATAACAAGAAAAA
AG-------AGG--------------------------------------------------------------------
----------------------------------------------CAATAAGATATATTTACAAGCGTTGCACGGCTGT
CTTCAGTTAATGTCGCGAGACTCTGGTTAGTTCCATTAAATTAACGTAAACCCTTACTTTATTTTTATA-----------
-------------------TAGAGTAGTTCCCCGCTATATTGGATATGAT??????????????????????????????
????????????????????????????????????????????????????????????????????????????????
??????????????????
>Melanelia_agnata_MG026724
????????????????????????????????????????????????????????????????????????????????
????????????????????????????????????????????????????????????????????????????????
????????????????????????????????????????????????????????????????????????????????
????????????????????????????????????????????????????????????????????????????????
????????????CAAGATCGACTATGTCGAATAAAATTCTAGGTAGAATTATGATAATGAC-ATTGTCTGCCTATGTGTC
TTGACCAAATTACGTGCCAGCAGTCGCGGTAATACGTAGAAGACTAGTGTTATTCATGTTTAATCGGTTTAAAGGGTACC
TAGACGGTAAATCAAGCCTA---------------AAAGGAAGGAAATAAAGGGACTAATTTACTAGAGTTACTTATGAG
GGGGTATTA-AAGTACTGCTGGTGTAGAGATGAAATTCTGTCATACCTCTTTTCAATAGAAAAATAATGGCACAGGTATA
GGCGAAAGCATCCCCTTATGTGATAACTGACGTTGAGGGACGAAGGCTTTGTGTAGCGAACAGGATTAGATACCCCAGTA
GTCAAAGCAGAAAATGATGAATGTCATAGATTAGA---------------------------------------------
--TATATAAGTTTATTCTATAAATGAAAGTGT-AAGCATTCCACCTCAAGAGTAATTTGGCAACATTGGAACTGAAATCA
TTAGACCGTTTCTGAAACCAGTAGTGAAGTATGTTGTTTAATTTGATAATCCGCAAAAAACCTTACCACAATTTGAATAT
TTATAT-TTTTTTTATTGTTTTTCTTTTTAATTTTCTTCCGATTTTCTAGTTAAAGG-AAAATTAGAAGAAAAAGAAAAA
AG-------AGG--------------------------------------------------------------------
----------------------------------------------CAATAAGATATATTTACAAGCGTTGCACGGCTGT
CTTCAGTTAATGTCGCGAGACTATGGTTAGTTCCATTAAATTAACGTAAACCCTTACTTTATTTTTATA-----------
-------------------TAGAGTTGTTCCCCGCTATATTGGATATGATAACAGGGACTAAGACAAGTCATCATGGCCT
AAATATTGTGGGCTATAGACGTGCCACGTAAGCCTTACAAAAGGGTGTGAAATTGCGAAATTGAGCTAATCCCCCAAAAC
TGGATAT???????????
>Melanelia_stygia_MG026723
????????????????????????????????????????????????????????????????????????????????
????????????????????????????????????????????????????????????????????????????????
???????????????????????????????????????????????????????????????????????????GCAAT
AGCTACTTGCATCATT----------------------------------------------------------------
GAAAATATGATGCAAGATCGACTATGTCGAATAAAATTCTAGGTAGAATTATGATAATGAC-ATTGTCTGCCTATGTGTC
TTGACCAAATTACGTGCCAGCAGTCGCGGTAATACGTAGAAGACTAGTGTTATTCATGTTTAATCGGTTTAAAGGGTACC
TAGACGGTAAATCAAGCCTA---------------AAAGGAAGGTAATAAAGGGACTAATTTACTAGAGTTACTTATGAG
GGGGTATTA-AAGTACTGCTGGTGTAGAGATGAAATTCTGTCATACCTCTTTTCAATAGAAAAATAATGGCACAGGTATA
GGCGAAAGCATCCCCTTATGTGATAACTGACGTTGAGGGACGAAGGCTTTGTGTAGCGAACAGGATTAGATACCCCAGTA
GTCAAAGCAGAAAATGATGAATGTCATAGATTAGA---------------------------------------------
--TATATAAGTTTATTCTATAAATGAAAGTGT-AAGCATTCCACCTCAAGAGTAATTTGGCAACATTGGAACTGAAATCA
TTAGACCGTTTCTGAAACCAGTAGTGAAGTATGTTGTTTAATTTGATGATCCGCAAAAAACCTTACCACAATTTGAATAT
TTATA---TCTTTTATTGTTTTTCTTTTTAACTTTCTTCTGATTTTCTACTTAAAAG-AAAAC---AATAACAAGAAAAA
AG-------AGG--------------------------------------------------------------------
----------------------------------------------CAATAAGATATATTTACAAGCGTTGCACGGCTGT
CTTCAGTTAATGTCGCGAGACTATGGTTAGTTCCATTAAATTAACGTAAACCCTTACTTTATTTTTATA-----------
-------------------TAGAGTAGTTCCCCGCTATATTGGATATGATAACAGGGACTAAGACAAGTCATCATGGCCT
????????????????????????????????????????????????????????????????????????????????
??????????????????
>Melanelia_hepatizon_DQ923639
????????????????????????????????????????????????????????????????????????????????
????????????????????????????????????????????????????????????????????????????????
???????????????????????????ATTGGTCAATAGCCTAACGGCTGAACCAGCAACTTGGAGGAATGTATAGCAAT
AGCTACTTGCATCATT----------------------------------------------------------------
GTAAATATGATGCAAGATCGACTATGTCGAATAAAATTCTAGGTAGAATTATGATAATGAC-ATTGTCTGCCTATGTGTC
TTGACCAAATTACGTGCCAGCTGTCGCGGTAATACGTAGAAGACTAGTGTTATTCATGTTTAATCGGTTTAAAGGGTACC
TAGACGGTAAATCAAGCCTA---------------AAAAGAAGGAAATAAAGGGACTAATTTACTAGAGTTACTTATGAG
GGGGTATTA-AAGTACTGCTGGTGTAGAGATGAAATTCTGTCATACCTCTTTTCAATAGAAAAATAATGGCACAGGTATA
GGCGAAGGCATCCCCTTATGTGATAACTGACGTTGAGGGACGAAGGCTTTGTGTAGCGAACAGGATTAGATACCCCAGTA
GTCAAAGCAGAAAATGATGAATGTCATAGATTAGA---------------------------------------------
--TATATAAGTTTATTCTATAAATGAAAGTGT-AAGCATTCCACCTCAAGAGTAATTTGGCAACATTGGAACTGAAATCA
TTAGACCGTTTCTGAAACCAGTAGTGAAGTATGTTGTTTAATTTGATAATCCGCAAAAAACCTTACCACAATTTGAATAT
TTATATTTTTTTTTATGGTTTTTCTTTTTAATTATCTTCCGATTTTCTAGTTAAAGG-AAAACTAGAAGAAAAAGAAAAA
AA-------AGG--------------------------------------------------------------------
----------------------------------------------CAATAAGATATATTTACAAGCGTTGCACGGCTGT
CTTCAGTTAATGTCGCGAGACTATGGTTAGTTCCATTAAATTAACGTAAACCCTTACTTTATTTTTATA-----------
-------------------TAGAGTAGTTCCCCGCTATATTGGATATGATAACAGGGACTAAGACAAGTCATCATGGCCT
????????????????????????????????????????????????????????????????????????????????
??????????????????
>Esslingeriana_idahoensis_KR995326
????????????????????????????????????????????????????????????????????????????????
????????????????????????????????????????????????????????????????????????????????
????????????????????????????????????????????????????????????????????????????????
AGCTACTTGCATCATT----------------------------------------------------------------
ATAAATATGATGCAAGATCGACTATGTCGAATAAAATTCTAGGTAGAATTATGATAATGAC-ATTGTCTGCCTATGTGTC
TTGACCAAATTACGTGCCAGCAGTCGCGGTAATACGTAGAAGACTAGTGTTATTCATGTTTAATCGGTTTAAAGGGTACC
TAGACGGTAAATCAAGCCTA---------------AAAGGAAAGAAATGAAGGGACTAATTTACTAGAGTTACTTATGAG
GGGGTATTA-AAGTACTGCTGGTGTAGAGATGAAATTCTGTCATACCTCTTTTCAATAGAAAAATAATGGCACAGGTATA
GGCGAAAGCATCCCCTTATGTGATAACTGACGTTGAGGGACGAAGGCTTTGTGTAGCGAACAGGATTAGATACCCCAGTA
GTCAAAGCAGAAAATGATGAATGTCATAGATTAGA---------------------------------------------
--TATATAAGTTTATTCTATAAACGAAAGTGT-AAGCATTCCACCTCAAGAGTAATTTGGCAACATTGGAACTGAAATCA
TTAGACCGTTTCTGAAACCAGTAGTGAAGTATGTTGTTTAATTTGATGATCCGCAAAAAACCTTACCACAATTTGAATAT
TTATA---TTTTTTATTGTTTTTCTTTTTAATTTTCTTCCGATTTTCTACTTAAAGC-AAAAC---AACAAGAAAAAGAA
AAAAAAAATAGG--------------------------------------------------------------------
----------------------------------------------CAATAAGATATATTTACAAGCGTTGCACGGCTGT
CTTCAGTTAATGTCGCGAGACTCTGGTTAGTTCCATTAAATTAACGTAAACCCTTACTTTATTTTTATA-----------
-------------------TAGAGTAGTTCCCCGCTATATTGGATATGAT??????????????????????????????
????????????????????????????????????????????????????????????????????????????????
??????????????????
>Alectoria_ochroleuca_KJ766349
AGATGCCTTATAATAATAAAGAAAGTTAAGTTTCGCTCTTAGAAGTTTGTATCTCGTGCGTGGTAGTAGTTAGGATTATA
AGCCTAACTAGCTAAATGCACGTAGTCGTAACTGAAAGGTTGATCGACCACAGTGGGCCTGAAGAAAGCCCAT--GACGA
TTGTC-------ACAGCAGTGAGGAATATTGGTCAATAGCCTAACGGCTGAACCAGCAACTTGGAGGAATGTATAGCAAT
AGCTACTTGCATCATT----------------------------------------------------------------
GTAGATATGATGCAAGATCGACTATGTCGAATAAAATTCTAGGTAGAATTATGATAATGAC-ATTGTCTGCCTATGTGTC
TTGACCAAATTACGTGCCAGCAGTCGCGGTAATACGTAGAAGACTAGTGTTATTCATGTGTAATCGGTTTAAAGGGTACC
TAGACGGTAAATCAAGCCTA--------------TAAAAAATATAAATGAAGGGACTAATTTACTAGAGTTACTTATGAG
GGGGTATTA-AAGTACTACTGGTGTAGAGATGAAATTCTGTCATACCAGC----------AAAACGACGGCACAGGTATA
GGCGAAAGCATCCCCTTATGTGATAACTGACGTTGAGGGACGAAGGCTTTGTGTAGCGACCAGGATTAGATACCCCAGTA
GTCAAAGCAGAAAATGATGAATGTCATAGATTAGA---------------------------------------------
--TATATAAGTTTATTCTATAAATGAAAGTGT-AAGCATTCCACCTCAAGAGTAATTTGGCAACATTGGAACTGAAATCA
TTAGACCGTTTCTGAAACCAGTAGTGAAGTATGTTGTTTAATTTGATGCCCCGCAAAAAACCTTACCACAATTTGAATAT
TTATA---TCTTTTATTGTTTTTCTTCTGATTTTTCTTCTGATTTTACTTCAGATGAAGTAAAAGAAAGAAGAAAAATAA
AAAG-----AGG--------------------------------------------------------------------
----------------------------------------------CAATAAGATATATTTACAAGCGTTGCACGGCTGT
CTTCAGTTAATGTCGCGAGACTCTGGTTAGTTCCATAAAATTAACGTAAACCCTTACTTTATTTTTATA-----------
-------------------TAGAGTAGTTCCCCGCTATATTGGATATGATAA????????????????????????????
????????????????????????????????????????????????????????????????????????????????
??????????????????
>Evernia_esorediosa_KJ766387
?????????????TAATAAAGAAAGTTAAGTTTCGCTCTTAGAAGTTTGTATCTCGTGCGTGGTAGTAGTTAAGATTAAA
AGCCTAACTAGCTATATGCACGTAGTCGTAACTGAAAGGTTGATCGACCACAGTGGGCCTGAAGAAAGCCCAT--GACGA
TTGTC-------ACAGCAGTGAGGAATATTGGTCAATAGCCTAACGGCTGAACCAGCAACTTGGAGGAATGTATAGCAAT
AGCTACTTGCATCATA----------------------------------------------------------------
CTAGAGATGATGCAAGATCGACTATGTCGAATAAAATTCTAGGTAGAATTATGATAATGAC-ATTGTCTGCCTATGTGTC
TTGACCAAATTACGTGCCAGCAGTCGCGGTAATACGTAGAAGACTAGTGTTATTCATGTTTAATCGGTTTAAAGGGTACC
TAGACGGTAAATCAAGCCTAAAA----------CTAAAAAAAATAAATGAAGGGACTAATTTACTAGAGTTACTTATGAG
GGGGTATTA-AAGTACTGCTGGTGTAGAGATGAAATTCTGTCATACCTCTTTTCAATGGAAAAACAATGGCACAGGTATA
GGCGAAGGCATCCCCTTATGTGATAACTGACGTTGAGGGACGAAGGCTTTGTGTAGCGAACAGGATTAGATACCCCAGTA
GTCAAAGCAGAAAATGATGAATGTCATAGATTAGA---------------------------------------------
--TATATAAGTTTATTCTATAAATGAAAGTGT-AAGCATTCCACCTCAAGAGTAATTTGGCAACATTGGAACTGAAATCA
TTAGACCGTTTCTGAAACCAGTAGTGAAGTATGTTGTTTAATTTGATGATCCGCAAAAAACCTTACCACAATTTGAATAT
TTATA---TCTTTTATTGTTTTTTCTTCTTATTATTCAATTATTGAAGAA------------------TAAGAAAAAT--
---------AGG--------------------------------------------------------------------
----------------------------------------------CAATAAGATATGTTTACAAGCGTTGCACGGCTGT
CTTCAGTTAATGTCGCGAGACTCTGGTTAGTTCCATTAAATTAACGTAAACCCTTACTTTATTTTTATA-----------
-------------------TAGAGTAGTTCCCCGCTATATTGGATATGATAACAGGGACTAA??????????????????
????????????????????????????????????????????????????????????????????????????????
??????????????????
>Evernia_prunastri_KJ766389
????????????????????????????????????????????????????????????????????????????????
????????????????????????????????????????????????????????????????????????????????
????????????????????????????????????TAGCCTAACGGCTGAACCAGCAACTTGGAGGAATGTATAGCAAT
AGCTACTTGCATCATT----------------------------------------------------------------
ATAAAGGTGATGCAAGATCGACTATGTCGAATAAAATTCTAGGTAGAATTATGATAATGAC-ATTGTCTGCCTATGTGTC
TTGACCAAATTACGTGCCAGCAGTCGCGGTAATACGTAGAAGACTAGTGTTATTCATGTTTAATCGGTTTAAAGGGTACC
TAGACGGTAAATCAAGCCTA---------------AAAAAAAATAATTGAAGGGACTAATTTGCTAGAGTTACTTATGAG
GGGGTATTA-AAGTACTGCTGGTGTAGAGATGAAATTCTGTCATACCTCTTTTCAATAGAAAAACAATGGCACAGGTATA
GGCGAAAGCATCCCCTTATGTGATAACTGACGTTGAGGGACGAAGGCTTTGTGTAGCGAACAGGATTAGATACCCCAGTA
GTCAAAGCAGAAAATGATGAATGTCATAGATTAGA---------------------------------------------
--TATATAAGTTTATTCTATAAATGAAAGTGT-AAGCATTCCACCTCAAGAGTAATTTGGCAACATTGGAACTGAAATCA
TTAGACCGTTTCTGAAACCAGTAGTGAAGTATGTTGTTTAATTTGATGATCCGCAAAAAACCTTACCACAATTTGAATAT
TTATA---TCTATTATTGTTTTTTCTTCTTATTTTTTAATTAAAAACAATAATTAAGAAGAAAAA---TAAGAAAAAG--
---------AGG--------------------------------------------------------------------
----------------------------------------------CAATAAGATATATTTACAAGCGTTGCACGGCTGT
CTTCAGTTAATGTCGCGAGACTTTGGTTAGTTCCATTAAATTAACGTAAACCCTTACTTTATTTTTATA-----------
-------------------TAGAGTAGTTCCCCGCTATATTGGATATGATAACAGGGACTAAGACAAGTCATCATGGCCT
AAATATTGT???????????????????????????????????????????????????????????????????????
??????????????????
>Omphalodium_pisacomense_GU994663
????????????????????????????????????????????????????????????????????????????????
????????????????????????????????????????????????????????????????????????????????
????????????????????GAGGAATATTGGTCAATAGCCTAACGGCTGAACCAGCAACTAGGAGGAATGTATAGCGAT
AGCTACTTGCATCAGT----------------------------------------------------------------
GTAAGGATGATGCAAGCTCGACTATGTTGAATAAAATTCTAGGTAGAATTATGATAATGAC-ATTGTCTGCCTATGTGTC
TTGACCAAATTACGTGCCAGCTGTCGCGGTAATACGTAGAAGACTAGTGTTATTCATGTTTAATCGGTTTAAAGGGTACC
TAGACGGTAAATCAAGCCTA-----------------CGAAGGAAAAGGAAGGGACTAATTTACTAGAGTTACTTATGAG
GGGGTTTTA-AAGTACTGCTGGTGTAGAGATGAAATTCTTTGATACCTTTT---------------ATGGCACAGGTATA
GGCGAAAGCATCCCCTTATGTGATAACTGACGTTGAGGGACGAAGGCTTTTTGTAGCAAACAGGATTAGATACCCTAGTA
GTCAAAGCAGAAAATGATGAATGTCATAGATTAGA---------------------------------------------
--TATACAAGTTTATTCTATAAATGAAAGTGT-AAGCATTCCACCTCAAGAGTAATTTGGCAACATTGGAACTGAAATCA
TTAGACCGTTTCTGAAACCAGTAGTGAAGTATGTTGTTTAATTTGATGATCCGCAAAAAACCTTACCACAATTTGAATAT
TTATATT-------------------------------------------------------------------------
--------------------------------------------------------------------------------
----------------------------------------------TTTTTAGATATATTTACAAGCGTTGCACGGCTGT
CTTCAGTTAATGTCGCGAGATTCTGGTTAGTTCCATTAAATTAACGTAAACCCTTACTTTATTTTTATA-----------
-------------------TAG??????????????????????????????????????????????????????????
????????????????????????????????????????????????????????????????????????????????
??????????????????
>Anzia_flavotenuis_KR995313
????????????????????????????????????????????????????????????????????????????????
????????????????????????????????????????????????????????????????????????????????
?????????????????????????????????AAATAGCCTAACGGCTGAACCAGCAACTTGGAGGAATGTATAGCGAT
AGCTACTTGTATCATT----------------------------------------------------------------
ACAGATATGATGCAGGATTGACCAAGTCGAATAAAATTCTAGGTAGAATTATGATGATGAC-ATTGTCTGCCTATGTGTC
TTGACCAAACTACGTGCCAGCAGTCGCGGTAATACGTAATAGACTAGTGTTATTCATGTTTAATCGGTTTAAAGGGTACC
TAGACGGTAGATCAAGCCTG---------CGAATAAAATTCGACAAACCAAGGGACTAATTTACTAGAGTTACTTCTGAG
GGGGTATTA-AAGTACTAGTGGTGTAGAGATGATATTCTTTCATACCTATTTTCAATAGAAAAGGCACGGCACAGGTATA
GGCGAAGGCATCCCCTTATGTGATAACTGACGTTGAGGGACGAAGGCTTTGTATCGCCAAAAGGATTAGGTACCCTCGTA
GTCAAAGGAGAAAATGATGAATGTCATAGATTAGA---------------------------------------------
--TATATAAGTTTATTCTATAAATGAAAGTGT-AAGCATTCCACCTCAAGAGTAATTTGGCAACATTGGAACTGAAATCA
TTAGACCGTTTCTGAAACCAGTAATGAAGTATGTTATTTAATTTGATGACCCGCAAAACACCTTACCACAATTTGAATAT
TTATGTTATTTGTTGTTTTCTTATTCATTTTATTTTAAAAAAAAATAAAATGAATAAA----------------------
---------AGG--------------------------------------------------------------------
----------------------------------------------CAATAAGATATATTTACAAGCGTTGCACGGCTGT
CTTCAGTTAGTGTCGTGAGACTATGGTTAGTTCCATAAAATTAACGTAAACCCTTACTTTATTTTTATA-----------
-------------------TAGAGTAGTTCCCCACTATATTGGATTTGATAACAGGGACTAGGACAAGT???????????
????????????????????????????????????????????????????????????????????????????????
??????????????????
>Bryoria_implexa_KJ599561
AGATCCCTTATAATAATAAAGAAAGTTAAGTTTCGCTCTTAGAAGTTTGTATCTCGTGTGTGGTAGTAGTTAGGATTAAA
AGCCTAACTAGCTATATGCACGTAGTCGTAACTGAAAGGTTGATCGACCACAGTGGGCCTGAATAAAGCCCAT--GACGA
TTGTC-------ACAGCAGTGAGGAATATTGGTCAATAGCCTAACGGCTGAACCAGCAACTTGGAGGAATGTATAGCAAT
AGCTACTTGCATCTTC----------------------------------------------------------------
GTATACATGATGCAAGATCGACTCTGTCGAATAAAATTCTAGGTAGAATTATGATAATGAC-ATTGTCTGCCTATGTGTC
TTGACCAAATTACGTGCCAGCAGTCGCGGTAATACGTAGAAGACTAGTGTTATTCATGTTTAATCGGTTTAAAGGGTACC
TAGACGGTAAATCAAGCCT--------------ACAAATAAAAGAAATGAAGGGACTAATTTGCTAGAGTTACTTATGAG
GGGGTATTA-AAGTACTGCTGGTGTAGAGATGAAATTCTGTCATACCTCTTTTCAATAGAAAAATAATGGCACAGGTATA
GGCGAAAGCATCCCCTTATGTGATAACTGACGTTGAGGGACGAAGGCTTTGTGTAGCGAACAGGATTAGATACCCCAGTA
GTCAAAGCAGAAAATGATGAATGTCATAGATTAGA---------------------------------------------
--TATATAAGTTTATTCTATAAATGAAAGTGT-AAGCATTCCNCCTCAAGAGTAATTTGGCAACATTGGAACTGAAATCA
TTAGACCGTTTNTGAAACCAGTAGTGAAGTATGTTGTTTAATTTGATGATCCGCAAAAAACCTTACCNCAATTTGAATAT
TTATA---TCTTTTATTGTTTTTTTTTATTTTTCTTCTTATGACTTTTATCCATGATTTTNTACTCAGTGAAGAAAAGGG
AAGAATACAAGAAATAAGAAAAGAAGAAGAAGAAAAATAAAAAAAAAAA-------------------------------
----------------------------------------------TAATAAGATATATTTACAAGCGTTGCACGGCTGT
CTTCAGTTAATGTCGCAAGACTTTGGTTAGTTCCATTAAATTAACGTAAACCCTTACTTTATTTTTATA-----------
-------------------TAGAGTAGTTCTCCGCTATATTGGATATGATAACAGGGACTAAGACAA?????????????
????????????????????????????????????????????????????????????????????????????????
??????????????????
>Montanelia_disjuncta_JX974661
????????????????????????????????????????????????????????????????????????????????
????????????????????????????????????????????????????????????????????????????????
????????????????????????????????????????????????????????????????AGGAATGTATAGCAAT
AGCTACCTGCATCATT----------------------------------------------------------------
GTAAAGATGATGCAAGATCGACTATGTCGAATAAAATTCTAGGTAGAATTATGATAATGAC-ATTGTCTGCCTATGTGTC
TTGACCAAATTACGTGCCAGCAGTCGCGGTAATACGTAGAAGACTAGTGTTATTCATGTTTAATCGGTTTAAAGGGTACC
TAGACGGTAAATCAAGCTTTC------------AAAAAAAAAAAGAATTAAAGGACTAATTTACTAGAGTTACTTATGAG
GGGGTTTTA-AAGTACTGCTGGTGTAGAGATGAAATTCTGTCATACCTTTTTTCAAAAGAAAAATCATGGCACAGGTATA
GGCGAAGGCATCCCCTTATGTGATAACTGACGTTGAGGGACGAAGGCTTTGTATAGCGAACAGGATTAGATACCCCAGTA
GTCGAAGCAGAAAATGATGAATGTCATAGATTAGA---------------------------------------------
--TATATAAGTTTATTCTATAAATGAAAGTGT-AAGCATTCCACCTCATGAGTAATTTGGCAACATTGGAACTGAAATCA
TTAGACCGTTTCTGAAACCAGTAGTGAAGTATGTTGTTTAATTTGATGCTCCGCAAAAAACCTTACCACAATTTGAATAT
TTATA-TTTTTTTTATTGTTTTCTTATTAATTTTCTTTTAAGAACAATAAAAAAGAAAGATGAAAAGAAATAAAAGAAAA
GAAGAAATTTAATAAAGAGG------------------------------------------------------------
----------------------------------------------CAATAAGATATATTTACAAGCGTTGCACGGCTGT
CTTCAGTTAATGTCGCGAGACTTTGGTTAGTTCCATTAAATTAACGTAAACCCTTACTTTATTTTTAGA-----------
-------------------TAGAGTAGTTCCCCGCTATATTGGATAAGATAACAGG-ACTAAGACAAGTC??????????
????????????????????????????????????????????????????????????????????????????????
??????????????????
>Montanelia_panniformis_JX974663
????????????????????????????????????????????????????????????????????????????????
????????????????????????????????????????????????????????????????????????????????
?????????????????????????????TGGTCAATAGCCTAACGGCTGAACCAGCAACTTGGAGGAATGTATAGCAAT
AGCTACCTGCATCATT----------------------------------------------------------------
GTAAGGATGATGCAAGATCGACTATGTCGAATAAAATTCTAGGTAGAATTATGATAATGAC-ATTGTCTGCCTATGTGTC
TTGACCAAATTACGTGCCAGCAGTCGCGGTAATACGTAGAAGACTAGTGTTATTCATGTTTAATCGGTTTAAAGGGTACC
TAGACGGTAAATCAAGCTTTC-------------AATAAAAGAGAATTAAAGG-ACTAATTTACTAGAGTTACTTATGAG
GGGGTTTTA-AAGTACTGCTGGTGTAGAGATGAAATTCTGTCATACCTCTTTTCAAAAGAAAAATCATGGCACAGGTATA
GGCGAAGGCATCCCCTTATGTGATAACTGACGTTGAGGGACGAAGGCTTTGTATAGCGAACAGGATTAGATACCCCAGTA
GTCGAAGCAGAAAATGATGAATGTCATAGATTAGA---------------------------------------------
--TATATAAGTTTATTCTATAAATGAAAGTGT-AAGCATTCCACCTCATGAGTAATTTGGCAACATTGGAACTGAAATCA
TTAGACCGTTTCTGAAACCAGTAGTGAAGTATGTTGTTTAATTTGATGATCCGCAAAAAACCTTACCACAATTTGAATAT
TTATA-TTTTTTTTATTGTTTTCTTATTAATTTTCTTTTAACAACATAATGTAAACAATCAAGATGAAGAAAAGAAGAAA
TTTAATAAAGAGG-------------------------------------------------------------------
----------------------------------------------CAATAACATATATTTACAAGCGTTGCACGGCTGT
CTTCAGTTAATGTCGCGAGACTTTGGTTAGTTCCATTAAATTAACGTAAACCCTTACTTTATTTTTAGA-----------
-------------------TAGAGTAGTTCCCCGCTATATTGGATATGAT??????????????????????????????
????????????????????????????????????????????????????????????????????????????????
??????????????????
>Menegazzia_subpertusa_KR995347
????????????????????????????????????????????????????????????????????????????????
????????????????????????????????????????????????????????????????????????????????
??????????????????????????????????AATAGCCTAACGGCTGAACCAGCAACTTGGAGGAATGTATAGCAAT
AGCTACTTGCATCGTT----------------------------------------------------------------
GTAAAAATGATGCAAGATTGACTATGTCGAATAAAATTCTAGGTAGAATTATGATAATGAC-ATTGTCTGCCTATGTGTC
TTGACCAAATTACGTGCCAGCAGTCGCGGTAATACGTAGAAGACTAGTGTTATTCATGTTTAATCGGTTTAAAGGGTACC
TAGACGGCAAATCAAGCCTA------------------TAAATATAAACAAGGGACTAATTTGCTAGAGTTACTTACGAG
GGGGTATTA-AAGTACTGCTGGTGTAGAGATGAAATTCTGTCATACCTCTTTTCAATAGAAAAATAACGGCACAGGTAAA
GGCGAAAGCATCCCCTTATGTGATAACTGACGTTGAGGGACGAAGGCTTTGTGTCGCGAACAGGATTAGATACCCCAGTA
GTCTAAGCAGAAAATGATGAATGTCATAGATTAGA---------------------------------------------
--TAAATAAGTTTATTCTATAAATGAAAGTGT-AAGCATTCCACCTCAAGAGTAATTTGGCAACATTGGAACTGAAATCA
TTAGACCGTTTCTGAAACCAGTAGTGAAGTATGTTGTTTAATTTGATAACCCGCAAAAAACCTTACCACAATTTGAATAT
TTATA---TTATTTATTGTTTTTTTCTCGTAGTCTGTAAATTGGAATAAGAGAAAAAGG---------------------
--------------------------------------------------------------------------------
----------------------------------------------CAATAAAATATATTTACAAGCGTTGCACGGCTGT
CTTCAGTTAATGTCGCGAGACTATGGTTAGTTCCATTAAATTAACGTAAACCCTTACTTTATTTTTATA-----------
-------------------TAGAGTAGTTCCCCGCTATATTGGATATGATAACAGGGACTAGGACAAGTCATCATGGCCT
AAATATTGTGGGCTATAGACGTGCCACGTAAGCCTTACAAAAGGGTGTGAAATTGTGAAATTAAGCTAATCCCCCAAAAC
TGGATA????????????
>Xanthoparmelia_subverrucigera_AY582327
????????????????????????????????????????????????????????????????????????????????
????????????????????????????????????????????????????????????????????????????????
???????????????????????????????????????????????????????????????GAGGAATGTATAGCAAT
AGCTACTTGCATCATG----------------------------------------------------------------
GTAAATATGATGCAAGATCGACTATGTTGAATAAAATTCTAGGTAGAATTATGATAATGAC-ATTGTCTGCCTATGTGTC
TTGACCAAATTACGTGCCAGCAGTCGCGGTAATACGTAGAAGACTAGTGTTATTCATGTTTAATCGGTTTAAAGGGTACC
TAGACGGTAGATCAAGCTTTC------------------TAATAAAGGAAAAGGACTAATTTACTAGAGTTACTTATGAG
GGGGTATTA-AAGTACTGCTGGTGTAGAGATGAAATTCTGTCATACCTCTTTTCAAAAGAAAAACCATGGCACAGGTATA
GGCGAAGGCATCCCCTTATGTGATAACTGACGTTGAGGGACGAAGGCTTTGTGTAGCGAACAGGATTAGATACCCCAGTA
GTCGAAGCAGAAAATGATGAATGTCATAGATTAGA---------------------------------------------
--TATATAAGTTTATTCTATAAATGAAAGTGT-AAGCATTCCACCTCATGAGTAATTTGGCAACATTGGAACTGAAATCA
TTAGACCGTTTCTGAAACCAGTAGTGAAGTATGTTGTTTAATTTGATGATCCGCAAAAAACCTTACCACAATTTGAATAT
TTATA---TTATTTATTGTTTTATTATTAATTTTCTTGAACGTATAGATCACGTAAAAGAAAACTGAAATCGATGGTAAT
AGTAAGAAAATTAATAAAGAGG----------------------------------------------------------
----------------------------------------------CAATAAGATATATTTACAAGCGTTGCACGGCTGT
CTTCAGTTAATGTCGCGAGACTTTGGTTAGTTCCATTAAATTAACGTAAACCCTTACTTTATTTTTATA-----------
-------------------TAGAGTAGTTCCCCGCTATATTGGATATGATaacagggactaagacaagtcatcatgg???
????????????????????????????????????????????????????????????????????????????????
??????????????????
>Parmelia_sulcata_OK465665
????????????????????????????????????????????????????????????????????????????????
????????????????????????????????????????????????????????????????????????????????
???????????????GCAGTGAGGAATATTGGTCAATAGCCTAACGGCTGAACCAGCAACTTGGAGGAATGTATAGCAAT
AGCTACTTGCATCATCATTTTCTCATTTTCTTCTTCTTTTTCTCATTATGAGAGAAAAATCAGAAGAAAAGTAGAGAAAA
GTAAAGATGATGCAAGATCGACTATGTCGAATAAAATTCTAGGTAGAATTATGATAATGAC-ATTGTCTGCCTATGTGTC
TTGACCAAATTACGTGCCAGCAGTCGCGGTAATACGTAGAAGACTAGTGTTATTCATGTTTAATCGGTTTAAAGGGTACC
TAGACGGTAAATCAAGCTTTCAA------AGAAAAAAATAAAGAGAATTAAAGGACTAATTTACTAGAGTTACTTATGAG
GGGGTATTA-AAGTACTGCTGGTGTAGAGATGAAATTCTGTCATACCTCTTTTCAAAAGAAAAATGATGGCACAGGTATA
GGCGAAGGCATCCCCTTATGTGATAACTGACGTTGAGGGACGAAGGCTTTGTGTAGCGAACAGGATTAGATACCCCAGTA
GTCGAAGCAGAAAATGATGAATGTCATAGATTAGA---------------------------------------------
--TATATAAGTTTATTCTATAAATGAAAGTGT-AAGCATTCCACCTCATGAGTAATTTGGCAACATTGGAACTGAAATCA
TTAGACCGTTTCTGAAACCAGTAGTGAAGTATGTTGTTTAATTTGATGATCCGCAAAAAACCTTACCACAATTTGAATAT
TTATA---TTTTTTATTGTTTTCTTATTAATTTCTTTTATGAAGAAAATTAATAAAGAGG--------------------
--------------------------------------------------------------------------------
----------------------------------------------CAACAAGATATATTTACAAGCGTTGCACGGCTGT
CTTCAGTTAATGTCGCGAGACTTTGGTTAGTTCCATTAAATTAACGTAAACCCTTACTTTATTTTTATA-----------
-------------------TAGAGTAGTTCCCCGCTATATTGGATATGATAACAGGGACTAAGACAAGTCATCATGGCCT
AAATATTGTGGGCTATAGACGTGCCACATAAGCCTTACAAAAGGGTGTAAAATTGCGAAATTGAGC??????????????
??????????????????
>Melanohalea_olivacea_KJ766435
???????????????ATAAAGAAAGTTAAGTTTCGCTCTTAGAAGTTTGTATCTCGTGCGTGGTAGTAGTTAAGATTGAA
AGCCTAACCAGCTATATGCACGTAGTCGTAACTGAAAGGTTGATCGACCACAGTGGGCATGAATAAAGCCCAT--GACGA
TTGTC-------ACAGCAGTGAGGAATATTGGTCAATAGCCTAACGGCTGAACCAGCAACTTGGAGGAATGTATAGCAAT
AGCTACTTGCATCGTC----------------------------------------------------------------
TTAAGGATGATGCAAGATCGACTATGTCGAATAAAATTCTAGGTAGAATTATGATAATGAC-ATTGTCTGCCTATGTGTC
TTGACCAAATTACGTGCCAGCAGTCGCGGTAATACGTAGAAGACTAGTGTTATTCATGTTTAATCGGTTTAAAGGGTACC
TAGACGGTAAATCAAGCTTTCC--------------AAGAAATAAAGTTAAAGGACTAATTTACTAGAGTTACTTGTGAG
GGGGTATTA-AAGTACTGCTGGTGTAGAGATGAAATTCTGTCATACCTCTTTTCAATAGAAAAATGATGGCACAGGTATA
GGCGAAGGCATCCCCTTATGTGATAACTGACGTTGAGGGACGAAGGCTTTGTGTAGCGAACAGGATTAGATACCCCAGTA
GTCGAAGCAGAAAATGATGAATGTCATAGATTAGA---------------------------------------------
----GGTAATTTTATTCTATAAATGAAAGTGT-AAGCATTCCACCTCATGAGTAATTTGGCAACATTGGAACTGAAATCA
TTAGACCGTTTCTGAAACCAGTAGTGAAGTATGTTGTTTAATTTGATGATCCGCAAAAAACCTTACCACAATTTGAATAT
TTATATTTTTTTTTATTGTTTTCTTCTTAATTTTTTTCTAAGTCATGCTGACGAATATGGACATGAAGATGAACATGAGA
GTCAAGATAGTCATGCTGACGAATATGGACAGATGAACATGAGAGTCAAGATGAAGATGAACATGAAGATGTACATCTTC
ATGAACATAATGATGAACGAGGCAAAGAATAAAGTTAACAGGGAGGCAATAAGATATATTTACAAGCGTTGCACGGCTGT
CTTCAGTTAATGTCGCGAGACTTTGGTTAGTTCCATTAAATTAACGTAAACCCTTACTTTATTTTTTATA----------
-------------------TAGAGTAGTTCCCCGCCATATTGGATATGATAACAGGGACTAAGACAAG????????????
????????????????????????????????????????????????????????????????????????????????
??????????????????
>Melanohalea_elegantula_OK465606
????????????????????????????????????????????????????????????????????????????????
????????????????????????????????????????????????????????????????????????????????
??????????????????????????????????AATAGCCTAACGGCTGAACCAGCAACTTGGAGGAATGTATAGCAAT
AGCTAGTTGCATCATT----------------------------------------------------------------
GTAACGATGATGCAAGATCGACTATGTCGAATAAAATTCTAGGTAGAATTATGATAATGAC-ATTGTCTGCCTATGTGTC
TTGACCAAATTACGTGCCAGCAGTCGCGGTAATACGTAGAAGACTAGTGTTATTCATGTTTAATCGGTTTAAAGGGTACC
TAGACGGTAAATCAAGCTTTA--------------TAAGAAATATAGTTAAAGGACTAATTTACTAGAGTTACTTACGAG
GGGGCATTA-AAGTACTACTGGTGTAGAGATGAAATTCTGTCATACCTCTTTTCAAAAGAAAAATGAAGGCACAGGTATA
GGCGAAGGCATCTCCTTATGTGATAACTGACGTTGAGGGACGAAGGCTTTGTATAGCGAACAGGATTAGTTACCCCAGTA
GTCGAAGCAGAAAATGATGAATGTCATAGATTAGA---------------------------------------------
----TGTAAGTTTATTCTATAAATGAAAGTGT-AAGCATTCCACCTCATGAGTAATTTGGCAACATTGGAACTGAAATCA
TTAGACCGTTTCTGAAACCAGTAGTGAAGTATGTTGTTTAATTTGATGATCCGCAAAAAACCTTACCACAATTTGAATAT
TTATATTTTTTTTTATTGTTTTCTTATTAATTTTCTTCTAATAACAAAATGAGGCAAGAAAATGTTTATGAGAAAAAAGA
AGAAAGTTAATCTAGAGG--------------------------------------------------------------
----------------------------------------------CAATAAGATATATTTACAAGCGTTGCACGGCTGT
CTTCAGTTAATGTCGCGAGACTTTGGTTAGTTCCATTAAATTAACGTAAACCCTTACTTTATTTTTATA-----------
-------------------TAGAGTAGTTCCCCGCTATATTGGATATGATAACAGGGACTAAGACAAGTCATCATGGCCT
AAATATTGTGGGCTATAGACGTGCCACATAAACCTTACAAAAGGGTGTGAAATTGTGAAATTGAGCTAATCCCCCAAAAC
TGGATATACACTCACAAT
>Protousnea_magellanica_DQ985194
????????????????????????????????????????????????????????????????????????????????
????????????????????????????????????????????????????????????????????????????????
?????????????-AGCAGTGAGGAATATTGGTCAATAGCCTAACGGCTGAACCAGCAACTTGGAGGAATGTATAGCAAT
AGCTACTTGCATCATT----------------------------------------------------------------
ATAAATATGATGCAAGATCGACTATGTCGAATAAAATTCTAGGTAGAATTATGATAATGAC-ATTGTCTGCCTATGTGTC
TTGACCAAATTACGTGCCAGCAGTCGCGGTAATACGTAGAAGACTAGTGTTATTCATGTTTAATCGGTTTAAAGGGTACC
TAGACGGTAAATCAAGCCTAC-------------ATAATAAAGAAGATAAAGGGACTAATTTACTAGAGTTACTTATGAG
GGGGTATTA-AAGTACTGCTGGTGTAGAGATGAAATTCTGTCATACCTCTTTTAAATAGAAAAATAATGGCACAGGTATA
GGCGAAAGCATCCCCTTATGTGATAACTGACGTTGAGGGACGAAGGCTTTGTGTAGCGAACAGGATTAGATACCC-AGTA
GTCAAAGCAGAAAATAATGAATGTCATAGATTAGA---------------------------------------------
--TAAATAAGTTTATTCTATAAATGAAAGTGT-AAGCATTCCACCTCAAGAGTAATTTGGCAACATTGGAACTGAAATCA
TTAGACCGTTTCTGAAACCAGTAGTGAAGTATGTTGTTTAATTTGATGATCCGCAAAAAACCTTACCACAATTTGAATAT
TTATATTTTTTATTGTTTTCTTATTAATTTTCTTCTTTCAACAATAAAAAGAAAATTAATAATGAGG-------------
--------------------------------------------------------------------------------
----------------------------------------------CAATAAGGTATATTTACAAGCGTTGCACGGCTGT
CTTCAGTTAATGTCGCGAGACTTTGGTTAGTTCCATTAAATTAACGTAAACCCTTACTCTATTTTTATA-----------
-------------------TAGAGTAGTTCCCCGCTATATTGGATATGATAACAGGGACTAGGACAAGTCATCATGACCT
AAATATTGTGGGCTATAGACGTGCCACATAA?????????????????????????????????????????????????
??????????????????
>Parmotrema_neotropicum_MG754912
????????????????????????????????????????????????????????????????????????????????
??????????????????CACGTAGTCGTAACTGAAAGGTTGATCGACCACAGTGGGGCTGAAGAAAACCCAT--GACGA
TTGTC-------ACAGCAGTGAGGAATTTTGGTCAATAGCCTAACGGCTGAACCAGCAACTTGGAGGAATGTATAGCAAT
AGCTACTTGTATCATT----------------------------------------------------------------
-----AATGATGCAAGCTCGACTATGTTGAATAAAATTCTAGGTAGAATTATGATAATGAC-ATTGTCTGCCTATGTGTC
TTGACCAAATTACGTGCCAGCAGTCGCGGTAATACGTAGAAGACTAGTGTTATTCATGTTTAATCGGTTTAAAGGGTACC
TAGACGGTGAATCAAGCTTT---------------AAAATAAAGAATAAAAGGGACTAATTCGCTAGAGTTACTTACGAG
GGGGCTTTA-AAGTACTGCTGGTGTAGAGATGAAATTCTGTCATACCTCTTTTCGAAAGAAGAATAACGGCACAGGTATA
GGCGAAGGCATCCCCTTATGTGATAACTGACGTTGAGGGACGAAGGCTTCATGTAACAAACAGGATTAGATACCCTAGTA
GTTGAAGCAGAAAATGATGAATGTCATAGATTAGA---------------------------------------------
--CGTCTAAGTTTATTCTATAAATGAAAGTGT-AAGCATTCCACCTCATGAGTAATTTGGCAACATTGGAATTGAAATCA
TTAGACCGTTTCTGAAACCAGTAGTGAAGTATGTTGTTTAATTTGATAATCCGCAAAAAACCTTACCACAATTTGAATAT
TTATATTATTTATTGTTATCTTATTAATTTTCTTCCTTTTTTTACATTATTCAAGAACCAAACTAAGAAGAAAAAACAAA
GAAAAACCAAACAAATAAAAAAAAACAAATAGATGAAGAGAAGAAAGAACAAAAAAGAGAATAAAATTAATGAAGAGG--
----------------------------------------------CAATAACATATATCTACAAGCGTTGCACGGCTGT
CTTCAGTTAATGTCGTGAGACTTTGGTTAGTTCCATTAAATTAACGTAAACCCTTACTTTATTTTTTATA----------
-------------------TAGAGTAGTTCTCCGCTATATTGGATATGATAACAGGGACTAAGACAAGTCATCATGGCCT
AAATATTGTGGGCTATAGACGTGCCACATAAACCTTACAAAAGGGTGTGAAATTGTGAAATTGAGCTAATCCCCCAAAAC
TGGATATACACTCACAAT
>Letharia_columbiana_KT453855
????????????????????????????????????????????????????????????????????????????????
????????????????????????????????????????????????????????????????????????????????
????C-------ACAGCAGTGAGGAATATTGGTCAATAGCCTAACGGCTGAACCAGCAACTTGGAGGAATGTATAGCAAT
AGCTACTTGCATCATT----------------------------------------------------------------
GTACAGATGATGCAAGATCGACTATGTCGAATAAAATTCTAGGTAGAATTATGATAATGAC-ATTGTCTGCCTATGTGTC
TTGACCAAATTACGTGCCAGCAGTCGCGGTAATACGTAGAAGACTAGTGTTATTCATGTTTAATCGGTTTAAAGGGTACC
TAGACGGTAAATCAAGCCTA-------------------AAGTAATAAAAAGGGACTAATTTACTAGAGTTACTTATGAG
GGGGCTATA-ATGTACTGCTGGTGTAGAGATGAAATTCTGTAATACCTCC----------AAAAAGATGGCACAGGCATA
GGCGAAAGCATCTCCTTATGTGATAACTGACGTTGAGGGACGAAGGCTTTGTGTAGCGAACAGGATTAGATACCCCAGTA
GTCTAAGCAGAAAATGATGAATGTCATAGATTAGA---------------------------------------------
--TAAATAAGTTTATTCTATAAATGAAAGTGT-AAGCATTCCACCTCAAGAGTAATTTGGCAACATTGGAACTGAAATCA
TTAGACCGTTTCTGAAACCAGTAGTGAAGTATGTTGTTTAATTTGATAACCCGCAAAAAACCTTACCACAATTTGAATAT
TTATA---TCTTTTATTGTTTTTATTTTTAATCTTCTTATTTTTTTTCTTGTTATGACAACATTAATTAAAGAAGAAAAA
GAAAAAG--AGG--------------------------------------------------------------------
----------------------------------------------CAATAAGATATCTTTACAAGCGTTGCACGGCTGT
CTTCAGTTAATGTCGCGAGACTATGGTTAGTTCCATTAAATTAACGTAAACCCTTACTTTATTTTTAGA-----------
-------------------TAGAGTAGTTCCCCGCTATATTGGATATGATAACAGGGACTAGGACAAGTCATCATGGCCT
AAATATTGTGGGCTATAGACGTGCCACGTAGGCCTTACAAAAGGGTGTGAAATTGCGAAAT-GAGCTA-T??????????
??????????????????
>Cetrariella_delisei_MG026706
????????????????????????????????????????????????????????????????????????????????
?????????????????????????????????????????????GACCACAGTGGGCCTGAATAAAGCCCAT--GACGA
TTGTC-------ACAGCAGTGAGGAATATTGGTCAATAGCCTAACGGCTGAACCAGCAACTTGGAGGAATGTATAGCAAT
AGCTACTTGCATCATT----------------------------------------------------------------
GTAAATATGATGCAAGATCGACTATGTCGAATAAAATTCTAGGTAGAATTATGATAATGAC-ATTGTCTGCCTATGTGTC
TTGACCAAATTACGTGCCAGCAGTCGCGGTAATACGTAAAAGACTAGTGTTATTCATGTTTAATCGGTTTAAAGGGTACC
TAGACGGTAAATCAAGCCTA---------------AAAGGAAATAAATGAAGGGACTAATTTACTAGAGTTACTTATGAG
GGGGTATTA-AAGTACTGCTGGTGTAGAGATGAAATTCTGTCATACCTCTTTTCAATAGAAAAATAATGGCACAGGTATA
GGCGAAAGCATCCCCTTATGTGATAACTGACGTTGAGGGACGAAGGCTTTGTGTAGCGAACAGGATTAGATACCCCAGTA
GTCAAAGCAGAAAATGATGAATGTCATAGATTAGA---------------------------------------------
--TATATAAGTTTATTCTATAAATGAAAGTGT-AAGCATTCCACCTCAAGAGTAATTTGGCAACATTGGAACTGAAATCA
TTAGACCGTTTCTGAAACCAGTAGTGAAGTATGTTGTTTAATTTGATGATCCGCAAAAAACCTTACCACAATTTGAATAT
TTATA---TCTTTTATTGTTTTTCTTTTTAACTTTCTTCTTATTTTCTACTTAAAAG-AAAAC---AATTACAAGAAAAA
AG-------AGG--------------------------------------------------------------------
----------------------------------------------CAATAAGATATATTTACAAGCGTTGCACGGCTGT
CTTCAGTTAATGTCGCGAGACTATGGTTAGTTCCATTAAATTAACGTAAACCCTTACTTTATTTTTATA-----------
-------------------TAGAGTAGTTCCCCGCTATATTGGATATGATAACAGGGACTAAGACAAGTCATCATGGCCT
AAATATTGTGGGCTATAGACGTGCCACAT???????????????????????????????????????????????????
??????????????????
>Flavocetraria_cucullata_MG026719
????????????????????????????????????????????????????????????????????????????????
?????????????????????????????????????????????GACCACAGTGGGCCTGAACAAAGCCCAT--GACGA
TTGTC-------ACAGCAGTGAGGAATATTGGTCAATAGCCTAACGGCTGAACCAGCAACTTGGAGGAATGTATAGCAAT
AGCTACTTGCATCATT----------------------------------------------------------------
CTAAATATGATGCAAGATCGACTATGTCGAATAAAATTCTAGGTAGAATTATGATAATGAC-ATTGTCTGCCTATGTGTC
TTGACCAAATTACGTGCCAGCAGTCGCGGTAATACGTAGAAGACTAGTGTTATTCATGTTTAATCGGTTTAAAGGGTACC
TAGACGGTAAATCAAGCCTA---------------AAAGGAAATAAATGAAGGGACTAATTTACTAGAGTTACTTATGAG
GGGGTATTA-AAGTACTGCTGGTGTAGAGATGAAATTCTGTCATACCTCTTTTCAATAGAAAAATAATGGCACAGGTATA
GGCGAAAGCATCCCCTTATGTGATAACTGACGTTGAGGGACGAAGGCTTTGTGTAGCGAACAGGATTAGATACCCCAGTA
GTCAAAGCAGAAAATGATGAATGTCATAGATTAGA---------------------------------------------
--TATATAAGTTTATTCTATAAATGAAAGTGT-AAGCATTCCACCTCAAGAGTAATTTGGCAACATTGGAACTGAAATCA
TTAGACCGTTTCTGAAACCAGTAGTGAAGTATGTTGTTTAATTTGATGATCCGCAAAAAACCTTACCACAATTTGAATAT
TTATA---TCTTTTGTTGTTTTTCTTTTTAACTTTCTTCTGATTTTCTACTTAAAAG-AAAAC---AATAACAAGAAAAA
AG-------AGG--------------------------------------------------------------------
----------------------------------------------CAATAAGATATATTTACAAGCGTTGCACGGCTGT
CTTCAGTTAATGTCGCGAGACTCTGGTTAGTTCCATTAAATTAACGTAAACCCTTACTTTATTTTTATA-----------
-------------------TAGAGTAGTTCCCCGCTATATTGGATATGATAACAGGGACTAAGACAAGTCATCATGGCCT
AAATATTGTGGGCTATAGACGTGCCACAT???????????????????????????????????????????????????
??????????????????
>Evernia_mesomorpha_KJ766388
AGATCCCTTATAATAATAAAGAAAGTTAAGTTTCGCTCTTAGAAGTTTGTATCTCGTGCGTGGTAGTAGTTAAGATTAAA
AGCCTAACTAGCTATATGCACGTAGTCGTAACTGAAAGGTTGATCGACCACAGTGGGCCTGAAGAAAGCCCAT--GACGA
TTGTC-------ACAGCAGTGAGGAATATTGGTCAATAGCCTAACGGCTGAACCAGCAACTTGGAGGAATGTATAGCAAT
AGCTACTTGCATCATA----------------------------------------------------------------
CTAGAGATGATGCAAGATCGACTATGTCGAATAAAATTCTAGGTAGAATTATGATAATGAC-ATTGTCTGCCTATGTGTC
TTGACCAAATTACGTGCCAGCAGTCGCGGTAATACGTAGAAGACTAGTGTTATTCATGTTTAATCGGTTTAAAGGGTACC
TAGACGGTAAATCAAGCCTAAAA----------CTAAAAAAAATAAATGAAGGGACTAATTTACTAGAGTTACTTATGAG
GGGGTATTA-AAGTACTGCTGGTGTAGAGATGAAATTCTGTCATACCTCTTTTCAATAGAAAAACAATGGCACAGGTATA
GGCGAAGGCATCCCCTTATGTGATAACTGACGTTGAGGGACGAAGGCTTTGTGTAGCGAACAGGATTAGATACCCCAGTA
GTCAAAGCAGAAAATGATGAATGTCATAGATTAGA---------------------------------------------
--TATATAAGTTTATTCTATAAATGAAAGTGT-AAGCATTCCACCTCAAGAGTAATTTGGCAACATTGGAACTGAAATCA
TTAGACCGTTTCTGAAACCAGTAGTGAAGTATGTTGTTTAATTTGATGATCCGCAAAAAACCTTACCACAATTTGAATAT
TTATA---TCTTTTATTGTTTTTTCTTCTTATTATTCAATTATTGAAGAATAAGAAAAAT--------------------
---------AGG--------------------------------------------------------------------
----------------------------------------------CAATAAGATATGTTTACAAGCGTTGCACGGCTGT
CTTCAGTTAATGTCGCGAGACTCTGGTTAGTTCCATTAAATTAACGTAAACCCTTACTTTATTTTTATA-----------
-------------------TAGAGTAGTTCCCCGCTATATTGGATATGATAA????????????????????????????
????????????????????????????????????????????????????????????????????????????????
??????????????????
>Xanthoparmelia_loxodes_KJ766513
AGATCCCTTATAATAATAAAGAAAGTTAAATTTCGCTCTTAGAAGTTTGTATCTCGTGCGTGGTAGTAGTTAGGATTAAA
AGCCTAACTAGCTATATGCACGTAGTCGTAACTGAAAGGTTGATCGACCACAGTGGGCCTGAATAAAGCCCAT--GACGA
TTGTC-------ACAGCAGTGAGGAATATTGGTCAATAGCCTAACGGCTGAACCAGCAACTTGGAGGAATGTATAGCAAT
AGCTACTTGCATCATT----------------------------------------------------------------
GTAGATATGATGTAAGATCGACTATGTTGAATAAAATTCTAGGTAGAATTATGATAATGAC-ATTGTCTGCCTATGTGTC
TTGACCAAATTACGTGCCAGCAGTCGCGGTAATACGTAGAAGACTAGTGTTATTCATGTTTAATCGGTTTAAAGGGTACC
TAGACGGTAGATCAAGCTTTC------------------TAATAAATGAAAAGGACTAATTTACTAGAGTTACTTATGAG
GGGGTATTA-AAGTACTGCTGGTGTAGAGATGAAATTCTGTCATACCTCTTTTCAAAGGAAAAACCATGGCACAGGTATA
GGCGAAGGCATCCCCTTATGTGATAACTGACGTTGAGGGACGAAGGCTTTGTGTAGCGAACAGGATTAGATACCCCAGTA
GTCGAAGCAGAAAATGATGAATGTCATAGATTAGA---------------------------------------------
--TGTATAAGTTTATTCTATAAATGAAAGTGT-AAGCATTCCACCTCATGAGTAATTTGGCAACATTGGAACTGAAATCA
TTAGACCGTTTCTGAAACCAGTAGTGAAGTATGTTGTTTAATTTGATGATCCGCAAAAAACCTTACCACAATTTGAATAT
TTATATTTTTTTTTATTGTTTTCTTCTCTTTTTTCTTCTGAAAAAAAAAAGAGAAGAAAAAAATCAAAAAAGGAAGAAAA
TTAAGAAAGAGG--------------------------------------------------------------------
----------------------------------------------CAATAAGATATATTTACAAGCGTTGCACGGCTGT
CTTCAGTTAATGTCGCGAGACTTTGGTTAGTTCCATTAAATTAACGTAAACCCTTACTTTATTTTTATA-----------
-------------------TAGAGTAGTTCCCCGCTATATTGGATATGATAA????????????????????????????
????????????????????????????????????????????????????????????????????????????????
??????????????????
>Alectoria_fallacina_MG711470
????????????????????????????????????????????????????????TGCGTGGTAGTAGTTAGGATTATA
AGCCTAACTAGCTATATGCACGTAGTCGTAACTGAAAGGTTGATCGACCACAGTGGGCCTGAATAAAGCCCAT--GACGA
ATGTC-------ACAGCAGTGAGGAATATTGGTCAATAGCCTAACGGCTGAACCAGCAACTTGGAGGAATGTATAGCAAT
AGCTACTTGCATCATT----------------------------------------------------------------
GTAAATATGATGCGAGATCGACTATGTCGAATAAAATTCTAGGTAGAATTATGATAATGAC-ATTGTCTGCCTATGTGTC
TTGACCAAATTACGTGCCAGCAGTCGCGGTAATACGTAGAAGACTAGTGTTATTCATGTTTAATCGGTTTAAAGGGTACC
TAGACGGTAAATCAAGCCTA--------------GAGAAAATATAAAGGAAGGGACTAATTTACTAGAGTTACTTATGAG
GGGGTTTTA-AAGTACTACTGGTGTAGAGATGAAATTCTGTCATACCAGCT-----------AAAGACGGCACAGGTATA
GGCGAAGGCATCTCCTTATGTGATAACTGACGTTGAGGGACGAAGGCTTTTAC-AGCGACCAGGATTAGATACCCCAGTA
GTCTAAGCAGAAAATGATGAATGTCATAGATTAGA---------------------------------------------
--TAAATAAGTTTATTCTATAAATGAAAGTGT-AAGCATTCCACCTCAAGAGTAATTTGGCAACATTGGAACTGAAATCA
TTAGACCGTTTCTGAAACCAGTAGTGAAGTATGTTGTTTAATTTGATAGCCCTCAAAAAACCTTACCACAATTTGAATAT
TTATA---TCTTTTATTGCTTTTCTTCTTATTTTTCTTCTTGAAAAAAAAAAAAAAAGAAAAAGAGG-------------
--------------------------------------------------------------------------------
----------------------------------------------CAATAAGATATATTTACAAGCGTTGCACGGCTGT
CTTTAGTTAATGTCGCGAGACTCTGGTTGGTACCATAAAATTAACGTAAACCCTTACTTTATTTTTATA-----------
-------------------TAGAGTAGTTCCCCGCTATATTGGATATGATAACAGGGATTAAGACAAGTCATCATGGCCT
AAATATTGTGGGCTATAGACGTGCCACGTAAGCCTTACAAAAGGGTGTGAAATTGCGAAATTGAGCTAATCCCCCAAAAC
TGGATATACACTGACAAT
>Pseudevernia_consocians_MG696867
???????????????????????????????????????????????????????????GTGGTAGTAGTTAGGATTAAA
AGCCTAACTAGCTATATGCACGTAGTCGTAACTGAAAGGTTGATCGACCACAGTGGGCCTGAACAAAGCCCAT--GACGA
TTGTC-------ACAGCAGTGAGGAATTTTGGTCAATAGCCTAACGGCTGAACCAGCAACTTGGAGGAATGTATAGCAAT
AGCTGCATGCATCATT----------------------------------------------------------------
GCAAAAATGATGCAGGATCGACTATGTCGAATAAAATTCTAGGTAGAATTATGATAATGAC-ATTGTCTGCCTATGTGTC
TTGACCAAATTACGTGCCAGCAGTCGCGGTAATACGTAGAAGACTAGTGTTATTCATGTTTAATCGGTTTAAAGGGTACC
TAGACGGCAAATCAAGCCTA--------------AATTTAAGTTAAATGAAGGGACTAATTTGCTAGAGTTACTTATGAG
GGGGTATTA-AAGTACTGCTGGTGTAGAGATGAAATTCTGTCATACCTCTTTTCAATAGAAAAATAATGGCACAGGTATA
GGCGAAAGCATCCCCTTATGTGATAACTGACGTTGAGGGACGAAGGCTTTTTGTAGCGAACAGGATTAGATACCCTAGTA
GTCAAAGCAGAAAATGATGAATGTCATAGATTAGA---------------------------------------------
--TATACAAGTTTATTCTATAAATGAAAGTGT-AAGCATTCCACCTCAAGAGTAATTTGGCAACATTGGAACTGAAATCA
TTAGACCGTTTCTGAAACCAGTAGTGAAGTATGTTGTTTAATTTGATGATCCGCAAAAAACCTTACCACAATTTGAATAT
TTATATTTTTTTTTATTGTTTTCTTATTAATTTTCTTCTAATAACAACAAACAAAAAAAAAAGGAAAAAAATTAATAAAG
---------AGG--------------------------------------------------------------------
----------------------------------------------CAATAATATATATTTACAAGCGTTGCACGGCTGT
CTTCAGTTAATGTCGCGAGACTTTGGTTAGTTCCATTAAATTAACGTAAACCCTTACTTTATTTTTATA-----------
-------------------TAAAGTAGTTCTCCACTATATTGGATAAGATAACAGGGACTAAGACAAGTCATCATGGCCT
AAATATTGTGGGCTATAGACGTGCCACATAAGCCTTACAAAAGGGTGTGAAATTGTGAAATTGAGCTAATCCCCCAAAAC
CGGATATACAATAACAAT
>Imshaugia_aleurites_KY360311
????????????????????????????????????????????????????????????????AGTAGTTAGGATTAAA
AGCCTAACTAGCTATATGCACGTAGTCGTGACTGAAAGGTTGATCGACCACAGTGGGCCTGAATAAAGCCCAT--GACGA
TTGTC-------ACAGCAGTGAGGAATATTGGTCAATAGCCTAACGGCTGAACCAGCAACTTGGAGGAATGTATAGCAAT
AGCTACTTGCATCATC-------------------------------------------------------------ATT
GTATTGATGATGCAAGATCGACTATGTCGAATAAAATTCTAGGTAGAATTATGATAATGAC-ATTGTCTGCCTATGTGTC
TTGACCAAATTACGTGCCAGCAGTCGCGGTAATACGTAGAAGACTAGTGTTATTCATGTTTAATCGGTTTAAAGGGTACC
TAGACGGTAAATCAAGCCTAC--------------AAAGAAAAGAAATGAAGGGACTAATTTACTAGAGTTACTTATGAG
GGGGTATTA-AAGTACTGCTGGTGTAGAGATGAAATTCTGTCATACCTCTTTTCAATAGAAAAATAATGGCACAGGTATA
GGCGAAAGCATCCCCTTATGTGATAACTGACGTTGAGGGACGAAGGCTTTGTGTAGCGAACAGGATTAGATACCCCAGTA
GTCAAAGCAGAAAATGATGAATGTCATAGATTAGA---------------------------------------------
--TAAATAAGTTTATTCTATAAATGAAAGTGT-AAGCATTCCACCTCAAGAGTAATTTGGCAACATTGGAACTGAAATCA
TTAGACCGTTTCTGAAACCAGTAGTGAAGTATGTTGTTTAATTTGATGATCCGCAAAAAACCTTACCACAATTTGAATAT
TTATATTTTTTATTGTTTTCTTCTTAGAATAAAT----------------------------------------------
---------AGG--------------------------------------------------------------------
----------------------------------------------TAATAAAATATATTTACAAGCGTTGCACGGCTGT
CTTCAGTTAATGTCGCGAGACTTTGGTTAGTTCCATTAAATTAACGTAAACCCTTACTTTATTTTTATA-----------
-------------------TAGAGTAGTTCCCCGCTATATTGGATATGATAACAGGGACTAAGACAAGTCATCATGGCCT
AAATATTGTGGGCTATAGACGTGCCACATAAGCCTTACAAAAGGGTGTGAAATTGCGAAATTGAGCTAATCCCCCAAAAC
TGGATATACACTAACAAT
>Bryoria_tenuis_KY369195
AGATCCCTTATAATAATAAAGAAAGTTAAATTTCGCTCTTAGAAGTTTGTATCTCGTGTGTGGTAGTAGTCAGGATTAAA
AGCCTAACTAGCTAAACGCACGCAGTCGTAACCGAAAGGTTGATCGACCACAGTGGGCCTGAACAAAGCCCAT--GACGA
TTGTC-------ACAGCAGTGAGGAATATTGGTCAATAGCCTAACGGCTGAACCAGCAACTTGGAGGAATGTATAGCAAT
AGCTACTTGTATCATT----------------------------------------------------------------
GTAGATATGATGCAAGATCGACTTGGTCGAATAAAATTCTAGGTAGAATTATGATAATGAC-ATTGTCTGCCTATGTGTC
TTGACCAAATTACGTGCCAGCTGTCGCGGTAATACGTAGAAGACTAGTGTTATTCATGTTTAGTCGGTTTAAAGGGTACC
TAGACGGTAAATCAAGCCT-------------------ACAAATAAATGAAGGGACTATTTTGCTAGAGTTACTTACGAG
GGGGTTTTA-AAGTACTGCTGGTGTAGAGATGAAATTCTGTAATACCTCTTTTCAATTGAAAAATAATGGCACAGGTATA
GGCGAAGGCATCCCCTTATGTGATAACTGACGTTGAGGGACGAAGGCTTTGTGTAGCGAACAGGATTAGATACCCCAGTA
GTCAAAGCAGAAAATGATGAATGTCATAGATTAGA---------------------------------------------
--CGTCTAAGTTTATTCTATAAATGAAAGTGT-AAGCATTCCACCTCAAGAGTAATTTGGCAACATTGGAACTGAAATCA
TTAGACCGTTTCTGAAACCAGTAGTGAAGTATGTTGTTTAATTTGATGCCACGCAAAAAACCTTACCACAATTTGAATAT
TTATATTTTTTTTTATTATTGTTTTATTTTTAATTTTCTTAAAGGACTAGGAAAGAATTATATTAAATTAGATTATTAAA
AATAA----AGG--------------------------------------------------------------------
----------------------------------------------CAATAAGATATATTTACAAGTGTTGCACGGCTGT
CTTCAGTTAATGTCGCGAGACTCTGGTTAGTTCCATGAAATTAACGTAAACCCTTACTTTATTTTTATA-----------
-------------------TAGAGTAGTTCCCCGCTATATTGGATTTGATAACAGGGACTAAGACAAGTCATCATGACCT
AAATATTGTGGGCTATAGACGTGCCACATAAGCCTTACAAAAGGGTGTGAAATTGCGAAATTGAGCTAATCCCCCAAAAC
TGGATAT???????????
>Parmotrema_stuppeum_KY362439
??????????????????????????????????????????????????????????????????????????????AA
AGCCTAACTAGCTAAACGCACGTAGTCGTAACTGAAAGGTTGATCGACCACAGTGGGGCTGAAGAAAACCCAT--GACGA
TAGTC-------ACAGCAGTGAGGAATTTTGGTCAATAGCCTAACGGCTGAACCAGCAACTTGGAGGAATGTATAGCAAT
AGCTACTTGTATCATT----------------------------------------------------------------
-----AATGATGCAAGCTCGACTATGTTGAATAAAATTCTAGGTAGAATTATGATAATGAC-ATTGTCTGCCTATGTGTC
TTGACCAAATTACGTGCCAGCAGTCGCGGTAATACGTAGAAGACTAGTGTTATTCATGTTTAATCGGTTTAAAGGGTACC
TAGACGGTGAATAAAGCTTT---------------AAATAAA-TAAAAAAAGGGACTAATTTACTAGAGTTACTTACGAG
GGGGTATTA-AAGTACTGCTGGTGTAGAGATGAAATTCTGTCATACCTCTTT-CGAAAGAAAAATCATGGCACAGGTATA
GGCGAAGGCATCCCCTTATGTGATAACTGACGTTGAGGGACGAAGGCTTCGTGTAACAAACAGGATTAGATACCCTAGTA
GTTGAAGCAGAAAATGATGAATGTCATAGATTAGA---------------------------------------------
--CGTCTAAGTTTATTCTATAAATGAAAGTGT-AAGCATTCCACCTCATGAGTAATTTGGCAACATTGGAATTGAAATCA
TTAGACCGTTTCTGAAACCAGTAGTGAAGTATGTTGTTTAATTTGATAATCCGCAAAAAACCTTACCACAATTTGAATAT
TTATATTGTTTATTGTTATCTCATTAATTTTCTTCTTTTTTTTTACTTTATTAAAAAACTAAACAATTAAAGAACAAAAA
CAGGAATAGAGAATAAAATTAATCAAGAGG--------------------------------------------------
----------------------------------------------CAATAACATATATCTACAAGCGTTGCACGGCTGT
CTTCAGTTAATGTCGTGAGACTTTGGTTAGTTCCATTAAATTAACGTAAACCCTTACTTTATTTTTTATA----------
-------------------TAGAGTAGTTCCCCGCTATATTGGATATGATAACAGGGACTAAGACAAGTCATCATGGCCT
AGATATTGTGGGCTATAGACGTGCCACATAAACCTTACAAAAGGGTGTGAAATTGTGAAATTGAGCTAATCCCCCAAAAC
TGGATATACACTCACAAT
>Hypogymnia_vittata_KY362374
????????????????????????????????????????????????????????????????????????????????
???????????CTATATGCACGTAGTCGTAACTGAAAGGTTGATCGACCACAGTGGGCCTGAATAAAGCCCAT--GACGA
TTGTC-------ACAGCAGTGAGGAATATTGGTCAATAGCCTAACGGCTGAACCAGCAACTTGGAGGAATGTATAGCAAT
AGCTACTTGCATCATT----------------------------------------------------------------
GTAAAAATGATGCAGGATCGACTATGTCGAATAAAATTCTAGGTAGAATTTTGATAATGAC-ATTGTCTGCCTATGTGTC
TTGACCAAATTACGTGCCAGCAGTCGCGGTAATACGTAGAAGACTAGTGTTATTCATGTTTAATCGGTTTAAAGGGTACC
TAGACGGTAAATCAAGCCTA-------------------AAATTAAATGAAGGGACTAATTTACTAGAGTTACTTATGAG
GGGGTATTA-AAGTACTGCTGGTGTAGAGATGAAATTCTGTCATACCTCTTTTCAATAGAAAAATAATGGCACAGGTATA
GGCGAAAGCATCCCCTTATGTGATAACTGACGTTGAGGGACGAAGGCTTTGTGTAGCGAACAGGATTAGATACCCCAGTA
GTCAAAGCAGAAAATGATGAATGTCATAGATTAGA---------------------------------------------
--TAAATAAGTTTATTCTATAAATGAAAGTGT-AAGCATTCCACCTCAAGAGTAATTTGGCAACATTGGAACTGAAATCA
TTAGACCGTTTCTGAAACCAGTAGTGAAGTATGTTGTTTAATTTGATGATCCGCAAAAAACCTTACCACAATTTGAATAT
TTATA---TCTATTATTGTTTTTTTTTAATTTTCTAAAGAAAAGAGG---------------------------------
--------------------------------------------------------------------------------
----------------------------------------------CGATATGATATATTTACAAGCGTTGCACGGCTGT
CTTCAGTTAATGTCGCGAGACTTTGGTTAGTTCCATTAAATTAACGTAAACCCTTACTTTATTTTTATA-----------
-------------------TAGAGTAGTTCCCCGCTATATTGGATATGATAACAGGGACTAAGACAAGTCATCATGGCCT
AAATATTGTGGGCTATAGACGTGCCACATAAGCCTTACAAAAGGGTGTGAAATTGCGAAATTGAGCTAATCCCCCAAAAC
TGGATATACAATAACAAT
>Mycocalicium_subtile_Eurotiomycete
?????????????????????????????????????????????????????????????????AGTAGAAAAGGTAAT
GTCTTAACTAGCTTAAACCCCGTAGTCGTGACTGAGAGGTCGATCGACCACATTGGGTCTGAAAAAACCCCAA--TACGT
ATAGT-------ACAGCAGTGAGGAATATTGGTCAATAGCCTAACGGCTGAACCAGCAATTTGGGGGAATGTATAGTCTA
ATCTAATTGTCATTTA----------------------------------------------------------------
ATTTATTAAATGCAATATCGACTACGTCGAATAAAGTTCTAGATAGAATAATGATAGTGACAATTTTCTATCTATATGTC
TTGACCAAATCACGTGCCAGCAGTCGCGGTAATACGTGGAAGACTAGTGTTATTCATCTTTATTAGGTTTAAAGGGTACC
TAGACGGTATATTTAGCCCA-------------------------AAAAAGGGGACGTGTATACTAGAGTTTTATATGAG
GAGGGGAGA-----ACTTTTGGAGTAGAGATAAAATTCTGTGATAA------------------CAAGAGGACTGGTATA
GGCGAAGGCAACCTTTTATGTAAAAACTGACGTTGAGGGACGAAGGC-TTGGGTAACGATTAGGATTAGATACCCTAGTA
GTCCAGGCAGAAAATTATGAATGTCATAGACTTGG---------------------------------------------
----CAAAGTCCACTTCTATAAATGAAAGTGT-AAGCATTCCACCTCAAGAGTAATGTGGCAACGCAGGAACTGAAATCA
TTAGACCGTTTCTGAAACCAGTAGTGAAGTATGTTATTTAATTCGATGATCCGCGAAAAACCTTACCACAATTTGAATAC
--------------------------------------------------------------------------------
--------------------------------------------------------------------------------
----------------------------------------------------------GCAACAAGCGCTGCACGGCTGT
CTTCAGTTAATGTCGTGAGATTATGGTTAGTTCCATTAA-TTAACGTAAACCCTTTCTTTATTTATTATAA---------
-------------------TAAAGTCGTCTTCCTATAGTATGGGAAAAATGAATGGGACTAAGACAAGTCATCATGGCCT
TAATATTGTGGGCTATAGACGTGCCACATAAGCCTTTACAAAGGGATGCAATA???????????????????????????
??????????????????
>Lichenothelia_convexa_Dothideomycete
???????????????????????????????????????????????????????????GGTAAGTAGTAGTTAAAGTAA
TGGTTTAACCAGCTTAAGCCCGTAGTCGAGACTGAGAGGTTTATCGACCACATTGGGTCTGAAAATAGCCCAA--TACGT
ATAGT-------ACAGCAGTGGGGAATATTGGTCAATAGCCTAACGGCTGAACCAGCAATTTGGGAGAATGAGGTTGGTA
ACATGACAAGTGGGGCCAGAGAATAGTTACGCAAGGATC-----------------------------------------
TGTTTTCTGGCGGGGAATCGGCTTAGTCGAATAAAGTTCTAGATAGAATAATGATTATGACAATTTTCTATCTAAATGTC
TTGACCAAGTCACGTGCCAGCAGTCGCGGTAATACGTGGAAGACTAGTGTTATTCATCTTTAATAGGTTTAAAGGGTACC
TAGACGGTATTTCTAGCCCCCA--------------------------AAGGGTACGGATTTACTAGAGTTTTATGTGAG
AGGCAAATATTAGTACTATTGGTGTAGAGATGAAATTCTTTGATAC------------------TACTAGGACTGGTGGC
GGCGAAAGCAACCCTCTAAGTATAAACTGACGTTGAGGGACGAAGGC-TTGGGTAGCGAATAGGATTAGATACCCTAGTA
GTCCAGGCAGAAAATTATGAGTGCCATAGACTAGAT--------------------------------------------
--TAAATAATTTTGGTCTATAAATGAAAGTGT-AAGCATTCCACCTCAAGAGTAATGTGGCAACGCAGGAACTGAAATCA
TTAGACCGTTTCTGAAACCAGTAGTGAAGTATGTTATTTAATTCGATAACCCTCGAAAAACCTTACCACAATTTGAATGT
--------------------AATATATGTAGTAGTCTAATAATTGTCTAGTTAA--------------------------
--------------------CA----------------------------------------------------------
----------------------------------------------ACTACATGTATTAACACAAGCGTTGCACGGCTGT
CTTCAGTTAATGTCGTGAGAACTTGGTTAGATCCATTAAATTAACGTAATCCCTTTCGTTAGTTCTCTGAAC--------
-------------------TAATGAAGTTCACCGCTATATTGGATATGATAACAGGGAATAAGACAAGTCATCATGACCT
TAATATTGTGGGCTATAGACGTGCCACATATGCCTATACAAAA?????????????????????????????????????
??????????????????
>Cladophialophora_carrionii_Eurotiomycete
????????????????????????????????????????????????????????????????????????????????
??????????????????????????????ACTGAGAGGTCGATCGACCACACTGGGTCTGAAAAAAGCCCAGGGCAGAA
TT-GT-------ACAGCAGTGGGGGATATTGGTCAATAGTCGAAAGACTGAACCAGCAACTTGGAAGAATGGAAAATGAA
AG------------------------------------------------------------------------------
--------------------------TCGTATAAAGTTCTAGATAAAATAAAGAGAATGACGATTTTTTATCTATAAGTC
TTGACCAAATTACGTGCCAGCAGTCGCGGTAATACGTAGAAGACAAGTGTTATTCATCTTTATTCGGTATAAAGGGTACC
TAGACAGATTACCAAGCCTTA---------------------------ATAGGGACTAGTTTTCTAGAGTTTTATGTGGG
AATATACGA-----ATTACCAGAGAAGGGACAAAATCCTATTATAC------------------TGGTAGGACGGGTAAC
GGCGAAGGCTTTATTCTAAGTAAAAACTGACGTTGAGGGACGAAGCC-TAGGGTAGCGATAAGGATTCGATACCCTAGTA
GTCCTAGGAGAAAATTATGAGTGCCATAGGCTAGG---------------------------------------------
------TAAATTTGGCCTATAAATGAAAGTGT-AAGCACTCCACCTCATGACTAAGGCGGAAATGCACAAATTGAAATCA
TTAGACCGTTTCTGAAACCAGTAGTGAAGTATGTTATTTAATTCGATAATCCGCGAATAACCTTACCACGTCTTGA----
--------------------------------------------------------------------------------
--------------------------------------------------------------------------------
----------------------------------------------ATAGTATGTCACAATACAAGTGCTGCACGGCTGT
CTTCAGTTAATGTCGTGAGACTTTGGTTAATTCC-TTTAATTAACGAAAACCCTAGCTTTATTT-TTTT-----------
-------------------TAGAGTGTTTTTCTAT--AAATGGAAATAATAACAGGGACCAAGACAAGTCATCATGGCCT
TAATAGCGTGGGCTATAGACGTGCCACATATACCTCTACAAAGGGATGCAATATTG????????????????????????
??????????????????
>Botryotinia_fuckeliana_Leotiomycete
????????????????????????????????????????????????????????????????????????????????
???????????????????CCGTAGTCGAGACTGAGAGGTCGATCGATCACATTGGGTCTGAAAAAACCCCAA--TACGT
ATAGT-------ACAGCAGTGGGGAATATTGGTCAATGGCCTAACGGCTGAACCAGCAACTTGGGGGAATGTATAGCTCC
GGCTAACTATATTTAGTTTTTATTATGATAAATTAAAAAAATGTAAATATTTTATAT-----------------------
ATTGAAAAAATATAGTATCGATTTTGTCGAATAAAGTTCTAGATAGAATACTGATTATGACTATTTTCTATCTATATGTC
TTGACCAAATTACGTGCCAGCAGTCGCGGTAATACGTAGAAGACTAGTGTTATTCATCTTTAATAGGTTTAAAGGGTACC
TAGACGGTAAAATTAGTCTA-------------------------AAATATGATACGGTTTTACTAGAGTTATATATAAG
GAGGTGAGTATTTAAGGAGTAGAGTTGAAATTCAGTCATACCTT-----------------------AAGGACTGGTAAT
GGCGAAAGCAACCTTTTATCTAATAACTGACGTTGAGGGACGAAGGC-TCGGGTAGCGAACAGGATTAGATACCCTGGTA
GTCCAAGCAGAAAATTATGAATGCCATAGATTAGA---------------------------------------------
-----ATATTTTTAGTTTATAAATGAAAGTGC-AAGCATTCCACCTCAAGAGTAATGTGGCAACGCAGGAACTGAAACCA
TTAGACCGTTTCTGAAACCAGTAGTGAAGTATGTTATTTAATTCGTCGTTACGCGAAAAACCTTACCACAATTTGTATAG
TATCCCTG------------------------------------------------------------------------
--------------------------------------------------------------------------------
---------------------------------------------------AAAAGATACTACAAGCGTTGCACGGTTGT
CTTCAGTTAATGTCGTGAGATATTGGTTAATTCCATTAAATTAACGGAAACCCTTGCTTTATTTGCAAAATTTATAAA--
-------------------TAAAGTAGTTCACCAGTACATCGGAAATGATAACAGGGACCAAGACAAATCATCATGGCCT
AAATATTGTGGGCTATAGACGTGCCACATATTCCTATACAAAGAGATGCGATAAC?????????????????????????
??????????????????
>Taphrina_flavorubra_Taphrinomycete
????????????????????????????????????????????????????????????????????????????????
????????????????????????GTCGTATCTGAGAGGATGATCGACCACATTGGCTCTGAAACAACAGCCAAGTCTAC
CCATAAGGGAAACCAGCAGTGAGGAATATTGGTCACTGACCGCAAGGTTGAACCAGCTATCTGGAAGGGTGTAAACTAAA
TAA-----------------------------------------------------------------------------
----------------------------GGATAAAGCCCTAAA-AAAGAGAGGATAATGACGTTATCTTTTTGACTAGTC
TCGACCAAATCACGTGCCAGCAGTCGCGGTAAAACGTGGGAGGCAAGCGTTATTGATCTTAAATGGGTCTAAAGGGTCCG
TAAAACGGTAAATTAAGCGAATACCTCACCTATTCGGGGAGGTAGTATAATCGAACTGATTTACTAGAGTCTTATAGAAG
AACAGAGGAATTGCAAGAGTAAGGATGAAATCTATTGATACTTGTA-----------------------GGACCGCCAAA
GGCGAAGGCATCGTTCTAGGTAAAGACTGACGTTGAGGGACGTAGGC-GTTGGGAGCGAAAAGGATTAGATACCCCTGTA
GTCAACGCTGTAAACGATGAGTGCTTAAGATTAGTAATAATTATTAACAAGTTATTAGGCTTTAATGCCGTTAACTATTA
AAAAAAAAAAATTAGTCTCGAAATGAAGATGTTAAGCACTTCACCTGGGGAGTACTGTCGCAAGGCTGAAACCCAAAACA
TTAGACGGTCACGGAAACCAGCAGTGAAGCATGTTATTTAATACGATGATCCGCGTACAACCTTACCACTTCTTGAATGT
CCTTTTCTGTAAAAAGAAAAGGCCTATTTAATTAAAAAACTTTAAT----------------------------------
--------------------------------------------------------------------------------
-------------------------------------------TAAATTTGGATAAATACAACAGGCGTTGCATGGCTGT
CTTCAGTTCGTGTCGTGAGATGTCAGGTTCATTCCGGTCAACGAATGAAACCCTTCTTTCTTAATTTTGCTCTTTTTTTT
TATTAATTTAAATTAAATTTATTAAGATGACCCTTGGAAAACGAGGATATAATGGGGATTAAGACAAGTCGTCATGGCCT
TTATGAAGTGGGCTATAGACGTGCCACAAAAGCTTTTACAATAGGATGCTAAGACG????????????????????????
??????????????????
>Triangularia_anserina_Sordariomycete
????????????????????????????????????????????????????????????????????????????????
?????????????????????????GAAGCTGAGAAAGGTTGATCGACCACATTGGGGATGAAAAAATCCCAAGGCAAAC
GAAGT-------ACAGCAGTGAGGAATATTGGTCAATGGCCTAACGGCTGAACTGGTAACTTGGAAGAATGGCTCCATAA
AAATGG--------------------------------------------------------------------------
-----------AGTTAATCGATTT-ATCGAATAAAATTCTGTATACATACCT-ATAATGAC--GGTATGTACATCTTGTC
TTGACCAA-TTGCGTGCCAGCAGTCGCGGCAATACGTAAGAGACTAGTGTTATTCATCTTAAATAGGTTTAAAGGGTACT
TAGACGGTAGAATTTGCCTTA---------------------------ACGGGAACAATTTTACTAGAGTTTTATATAAG
AAGATCTTA-----CTCTAGAGTGTAGAGTTGTAATTCATTAATAC------------------CTAGGGGACTGGTAAA
GGCGAAGGCAATCTTTTATATAAAAACTGACGTTGAAGGACGAAGGC-TTAGGTCACAAAAAGGATTAGATACCCAAGTA
GTCTTAGCAGTCAATTATGAATGCCATAGGTTAGATATAGTTAAATACAAACAAGGGCGTAAGCTCGTATTAAA------
--TTTTACCATCTAGTCTATAAATGAAAGTGT-AAGCATTTCACCTCAAGAGTAATGTGGCAACGCAGGAACTGAAATCA
CTAGACCGTTTCTGACACCAGCAGTGAAGTATGTTATTTAATTCGATGACCCACGAAAAACCTTACCACAACTTGAATAT
AAAAAAATGCTATCTACTACCATCACTTATTTAAAGGTAGCGGCGCGGGGCGGCGAAAGCTCCTCCTCGCTCTAAATTTA
AGTGTTAGGCGCAAGCTCTAAGATATATAGCTGGCTTAAATATTATTTAGCTAACTATGCTTTTAGGTTATA--------
-------------------------------------------GATTAATGCAAGTATTATACAAGTGTTGCACGGCTGT
CTTCAGTTGATGTTGTGAAACTGTGGTTCGGTCCATGGAATTAACGAAAACCCTTGCTTTATTTGTAAATTCTAAAA---
-------------------TAAAGCAGTTCACCTGTATATGGGTTATGATAAAAGGGATCAAGACAAGTCCTCATGGCCT
TGATGTTGTGGGCTATAGACGTGCCACATGTACCTAAACAAAGAGATGCAAAAATGTGAATTTTA???????????????
??????????????????
>(Forward_primer)_MS1
????????????????????????????????????????????????????????????????????????????????
????????????????????????????????????????????????????????????????????????????????
?????????????CAGCAGTCAAGAATATTAGTCAATG??????????????????????????????????????????
????????????????????????????????????????????????????????????????????????????????
????????????????????????????????????????????????????????????????????????????????
????????????????????????????????????????????????????????????????????????????????
????????????????????????????????????????????????????????????????????????????????
????????????????????????????????????????????????????????????????????????????????
????????????????????????????????????????????????????????????????????????????????
????????????????????????????????????????????????????????????????????????????????
????????????????????????????????????????????????????????????????????????????????
????????????????????????????????????????????????????????????????????????????????
????????????????????????????????????????????????????????????????????????????????
????????????????????????????????????????????????????????????????????????????????
????????????????????????????????????????????????????????????????????????????????
????????????????????????????????????????????????????????????????????????????????
????????????????????????????????????????????????????????????????????????????????
????????????????????????????????????????????????????????????????????????????????
??????????????????
>(Forward_primer)_NMS1
????????????????????????????????????????????????????????????????????????????????
????????????????????????????????????????????????????????????????????????????????
?????????????CAGCAGTGAGGAATATTGGTCAATG??????????????????????????????????????????
????????????????????????????????????????????????????????????????????????????????
????????????????????????????????????????????????????????????????????????????????
????????????????????????????????????????????????????????????????????????????????
????????????????????????????????????????????????????????????????????????????????
????????????????????????????????????????????????????????????????????????????????
????????????????????????????????????????????????????????????????????????????????
????????????????????????????????????????????????????????????????????????????????
????????????????????????????????????????????????????????????????????????????????
????????????????????????????????????????????????????????????????????????????????
????????????????????????????????????????????????????????????????????????????????
????????????????????????????????????????????????????????????????????????????????
????????????????????????????????????????????????????????????????????????????????
????????????????????????????????????????????????????????????????????????????????
????????????????????????????????????????????????????????????????????????????????
????????????????????????????????????????????????????????????????????????????????
??????????????????
>(Forward_primer)_mrSSU1
????????????????????????????????????????????????????????????????????????????????
????????????????????????????????????????????????????????????????????????????????
??????????????AGCAGTGAGGAATATTGGTC??????????????????????????????????????????????
????????????????????????????????????????????????????????????????????????????????
????????????????????????????????????????????????????????????????????????????????
????????????????????????????????????????????????????????????????????????????????
????????????????????????????????????????????????????????????????????????????????
????????????????????????????????????????????????????????????????????????????????
????????????????????????????????????????????????????????????????????????????????
????????????????????????????????????????????????????????????????????????????????
????????????????????????????????????????????????????????????????????????????????
????????????????????????????????????????????????????????????????????????????????
????????????????????????????????????????????????????????????????????????????????
????????????????????????????????????????????????????????????????????????????????
????????????????????????????????????????????????????????????????????????????????
????????????????????????????????????????????????????????????????????????????????
????????????????????????????????????????????????????????????????????????????????
????????????????????????????????????????????????????????????????????????????????
??????????????????
>(Forward_primer)_mt-SSU-574-5'
????????????????????????????????????????????????????????????????????????????????
????????????????????????????????????????????????????????????????????????????????
???????????????????????????????????????????????????????GCAACTTGRARGAATGTATAG????
????????????????????????????????????????????????????????????????????????????????
????????????????????????????????????????????????????????????????????????????????
????????????????????????????????????????????????????????????????????????????????
????????????????????????????????????????????????????????????????????????????????
????????????????????????????????????????????????????????????????????????????????
????????????????????????????????????????????????????????????????????????????????
????????????????????????????????????????????????????????????????????????????????
????????????????????????????????????????????????????????????????????????????????
????????????????????????????????????????????????????????????????????????????????
????????????????????????????????????????????????????????????????????????????????
????????????????????????????????????????????????????????????????????????????????
????????????????????????????????????????????????????????????????????????????????
????????????????????????????????????????????????????????????????????????????????
????????????????????????????????????????????????????????????????????????????????
????????????????????????????????????????????????????????????????????????????????
??????????????????
>(Forward_primer)_mt-SSU-581-5'
????????????????????????????????????????????????????????????????????????????????
????????????????????????????????????????????????????????????????????????????????
??????????????????????????????????????????????????????????????GGAGGAATGTATAGCAAT
AG??????????????????????????????????????????????????????????????????????????????
????????????????????????????????????????????????????????????????????????????????
????????????????????????????????????????????????????????????????????????????????
????????????????????????????????????????????????????????????????????????????????
????????????????????????????????????????????????????????????????????????????????
????????????????????????????????????????????????????????????????????????????????
????????????????????????????????????????????????????????????????????????????????
????????????????????????????????????????????????????????????????????????????????
????????????????????????????????????????????????????????????????????????????????
????????????????????????????????????????????????????????????????????????????????
????????????????????????????????????????????????????????????????????????????????
????????????????????????????????????????????????????????????????????????????????
????????????????????????????????????????????????????????????????????????????????
????????????????????????????????????????????????????????????????????????????????
????????????????????????????????????????????????????????????????????????????????
??????????????????
>(Reverse_primer,_reverse_complement)_mt-SSU-897-3'
????????????????????????????????????????????????????????????????????????????????
????????????????????????????????????????????????????????????????????????????????
????????????????????????????????????????????????????????????????????????????????
????????????????????????????????????????????????????????????????????????????????
????????????????????????????????????????????????????????????????????????????????
????????????????????????????????????????????????????????????????????????????????
????????????????????????????????????????????????????????????????????????????????
????????????????????????????????????????????????????????????????????????????????
?????????????????????GATAACTGACGTTGAGGG?????????????????????????????????????????
????????????????????????????????????????????????????????????????????????????????
????????????????????????????????????????????????????????????????????????????????
????????????????????????????????????????????????????????????????????????????????
????????????????????????????????????????????????????????????????????????????????
????????????????????????????????????????????????????????????????????????????????
????????????????????????????????????????????????????????????????????????????????
????????????????????????????????????????????????????????????????????????????????
????????????????????????????????????????????????????????????????????????????????
????????????????????????????????????????????????????????????????????????????????
??????????????????
>(Forward_primer)_mrSSU2
????????????????????????????????????????????????????????????????????????????????
????????????????????????????????????????????????????????????????????????????????
????????????????????????????????????????????????????????????????????????????????
????????????????????????????????????????????????????????????????????????????????
????????????????????????????????????????????????????????????????????????????????
????????????????????????????????????????????????????????????????????????????????
????????????????????????????????????????????????????????????????????????????????
????????????????????????????????????????????????????????????????????????????????
??????????????????????????CTGACGTTGAAGGACGAAGG??????????????????????????????????
????????????????????????????????????????????????????????????????????????????????
????????????????????????????????????????????????????????????????????????????????
????????????????????????????????????????????????????????????????????????????????
????????????????????????????????????????????????????????????????????????????????
????????????????????????????????????????????????????????????????????????????????
????????????????????????????????????????????????????????????????????????????????
????????????????????????????????????????????????????????????????????????????????
????????????????????????????????????????????????????????????????????????????????
????????????????????????????????????????????????????????????????????????????????
??????????????????
>(Reverse_primer,_reverse_complement)_mrSSU2R
????????????????????????????????????????????????????????????????????????????????
????????????????????????????????????????????????????????????????????????????????
????????????????????????????????????????????????????????????????????????????????
????????????????????????????????????????????????????????????????????????????????
????????????????????????????????????????????????????????????????????????????????
????????????????????????????????????????????????????????????????????????????????
????????????????????????????????????????????????????????????????????????????????
????????????????????????????????????????????????????????????????????????????????
??????????????????????????CTGACGTTGAAGGACGAAGG??????????????????????????????????
????????????????????????????????????????????????????????????????????????????????
????????????????????????????????????????????????????????????????????????????????
????????????????????????????????????????????????????????????????????????????????
????????????????????????????????????????????????????????????????????????????????
????????????????????????????????????????????????????????????????????????????????
????????????????????????????????????????????????????????????????????????????????
????????????????????????????????????????????????????????????????????????????????
????????????????????????????????????????????????????????????????????????????????
????????????????????????????????????????????????????????????????????????????????
??????????????????
>(Reverse_primer,_reverse_complement)_mt-SSU-1093-3'
????????????????????????????????????????????????????????????????????????????????
????????????????????????????????????????????????????????????????????????????????
????????????????????????????????????????????????????????????????????????????????
????????????????????????????????????????????????????????????????????????????????
????????????????????????????????????????????????????????????????????????????????
????????????????????????????????????????????????????????????????????????????????
????????????????????????????????????????????????????????????????????????????????
????????????????????????????????????????????????????????????????????????????????
????????????????????????????????????????????????????????????????????????????????
????????????????????????????????????????????????????????????????????????????????
?????????????????????????????????????????????????????????????????TTGGAAYTGAAATCA
TTAGA???????????????????????????????????????????????????????????????????????????
????????????????????????????????????????????????????????????????????????????????
????????????????????????????????????????????????????????????????????????????????
????????????????????????????????????????????????????????????????????????????????
????????????????????????????????????????????????????????????????????????????????
????????????????????????????????????????????????????????????????????????????????
????????????????????????????????????????????????????????????????????????????????
??????????????????
>(Reverse_primer,_reverse_complement)_MS2
????????????????????????????????????????????????????????????????????????????????
????????????????????????????????????????????????????????????????????????????????
????????????????????????????????????????????????????????????????????????????????
????????????????????????????????????????????????????????????????????????????????
????????????????????????????????????????????????????????????????????????????????
????????????????????????????????????????????????????????????????????????????????
????????????????????????????????????????????????????????????????????????????????
????????????????????????????????????????????????????????????????????????????????
????????????????????????????????????????????????????????????????????????????????
????????????????????????????????????????????????????????????????????????????????
????????????????????????????????????????????????????????????????????????????????
????????????????????????????????GTTATTTAATTCGATAATCCGC??????????????????????????
????????????????????????????????????????????????????????????????????????????????
????????????????????????????????????????????????????????????????????????????????
????????????????????????????????????????????????????????????????????????????????
????????????????????????????????????????????????????????????????????????????????
????????????????????????????????????????????????????????????????????????????????
????????????????????????????????????????????????????????????????????????????????
??????????????????
>(Reverse_primer,_reverse_complement)_NMS2
????????????????????????????????????????????????????????????????????????????????
????????????????????????????????????????????????????????????????????????????????
????????????????????????????????????????????????????????????????????????????????
????????????????????????????????????????????????????????????????????????????????
????????????????????????????????????????????????????????????????????????????????
????????????????????????????????????????????????????????????????????????????????
????????????????????????????????????????????????????????????????????????????????
????????????????????????????????????????????????????????????????????????????????
????????????????????????????????????????????????????????????????????????????????
????????????????????????????????????????????????????????????????????????????????
????????????????????????????????????????????????????????????????????????????????
??????????????????????????????ATGTTATTTAATTCGATGATCCGC??????????????????????????
????????????????????????????????????????????????????????????????????????????????
????????????????????????????????????????????????????????????????????????????????
????????????????????????????????????????????????????????????????????????????????
????????????????????????????????????????????????????????????????????????????????
????????????????????????????????????????????????????????????????????????????????
????????????????????????????????????????????????????????????????????????????????
??????????????????
>(Reverse_primer,_reverse_complement)_mt-SSU-1345-3'
????????????????????????????????????????????????????????????????????????????????
????????????????????????????????????????????????????????????????????????????????
????????????????????????????????????????????????????????????????????????????????
????????????????????????????????????????????????????????????????????????????????
????????????????????????????????????????????????????????????????????????????????
????????????????????????????????????????????????????????????????????????????????
????????????????????????????????????????????????????????????????????????????????
????????????????????????????????????????????????????????????????????????????????
????????????????????????????????????????????????????????????????????????????????
????????????????????????????????????????????????????????????????????????????????
????????????????????????????????????????????????????????????????????????????????
????????????????????????????????????????????????????????????????????????????????
????????????????????????????????????????????????????????????????????????????????
????????????????????????????????????????????????????????????????????????????????
??????????????????????????????????????????????CAATAAGATATATTTACAAGCG????????????
????????????????????????????????????????????????????????????????????????????????
????????????????????????????????????????????????????????????????????????????????
????????????????????????????????????????????????????????????????????????????????
??????????????????
>(Reverse_primer,_reverse_complement)_mt-SSU-1372-3'
????????????????????????????????????????????????????????????????????????????????
????????????????????????????????????????????????????????????????????????????????
????????????????????????????????????????????????????????????????????????????????
????????????????????????????????????????????????????????????????????????????????
????????????????????????????????????????????????????????????????????????????????
????????????????????????????????????????????????????????????????????????????????
????????????????????????????????????????????????????????????????????????????????
????????????????????????????????????????????????????????????????????????????????
????????????????????????????????????????????????????????????????????????????????
????????????????????????????????????????????????????????????????????????????????
????????????????????????????????????????????????????????????????????????????????
????????????????????????????????????????????????????????????????????????????????
????????????????????????????????????????????????????????????????????????????????
????????????????????????????????????????????????????????????????????????????????
???????????????????????????????????????????????????????????????????????????GCTGT
CTTCAGTTAATGTCG?????????????????????????????????????????????????????????????????
????????????????????????????????????????????????????????????????????????????????
????????????????????????????????????????????????????????????????????????????????
??????????????????
>(Reverse_primer,_reverse_complement)_mt-SSU-1492-3'
????????????????????????????????????????????????????????????????????????????????
????????????????????????????????????????????????????????????????????????????????
????????????????????????????????????????????????????????????????????????????????
????????????????????????????????????????????????????????????????????????????????
????????????????????????????????????????????????????????????????????????????????
????????????????????????????????????????????????????????????????????????????????
????????????????????????????????????????????????????????????????????????????????
????????????????????????????????????????????????????????????????????????????????
????????????????????????????????????????????????????????????????????????????????
????????????????????????????????????????????????????????????????????????????????
????????????????????????????????????????????????????????????????????????????????
????????????????????????????????????????????????????????????????????????????????
????????????????????????????????????????????????????????????????????????????????
????????????????????????????????????????????????????????????????????????????????
????????????????????????????????????????????????????????????????????????????????
????????????????????????????????????????????????????????????????????????????????
????????????????????????????????????????????????????????GACTAYGACAAGTCATCATGG???
????????????????????????????????????????????????????????????????????????????????
??????????????????
>(Reverse_primer,_reverse_complement)_mrSSU3R
????????????????????????????????????????????????????????????????????????????????
????????????????????????????????????????????????????????????????????????????????
????????????????????????????????????????????????????????????????????????????????
????????????????????????????????????????????????????????????????????????????????
????????????????????????????????????????????????????????????????????????????????
????????????????????????????????????????????????????????????????????????????????
????????????????????????????????????????????????????????????????????????????????
????????????????????????????????????????????????????????????????????????????????
????????????????????????????????????????????????????????????????????????????????
????????????????????????????????????????????????????????????????????????????????
????????????????????????????????????????????????????????????????????????????????
????????????????????????????????????????????????????????????????????????????????
????????????????????????????????????????????????????????????????????????????????
????????????????????????????????????????????????????????????????????????????????
????????????????????????????????????????????????????????????????????????????????
????????????????????????????????????????????????????????????????????????????????
????????????????????????????????????????????????????????????????????????????????
?????????GGGCTATAGACGTGCCACAT???????????????????????????????????????????????????
??????????????????
>(Reverse_primer,_reverse_complement)_mt-SSU-1548-3'
????????????????????????????????????????????????????????????????????????????????
????????????????????????????????????????????????????????????????????????????????
????????????????????????????????????????????????????????????????????????????????
????????????????????????????????????????????????????????????????????????????????
????????????????????????????????????????????????????????????????????????????????
????????????????????????????????????????????????????????????????????????????????
????????????????????????????????????????????????????????????????????????????????
????????????????????????????????????????????????????????????????????????????????
????????????????????????????????????????????????????????????????????????????????
????????????????????????????????????????????????????????????????????????????????
????????????????????????????????????????????????????????????????????????????????
????????????????????????????????????????????????????????????????????????????????
????????????????????????????????????????????????????????????????????????????????
????????????????????????????????????????????????????????????????????????????????
????????????????????????????????????????????????????????????????????????????????
????????????????????????????????????????????????????????????????????????????????
????????????????????????????????????????????????????????????????????????????????
?????????????????????????????????CTTACAAAAGGGTGTGAAAT???????????????????????????
??????????????????
>U2_Triangularia_anserina
????????????????????????????????????????????????????????????????????????????????
????????????????????????????????????????????????????????????????????????????????
????????????ACAGCAGTGAGGAATATTGGTCAATGGCCTAACGGCTGAACTGGTAACTTGGA???????????????
????????????????????????????????????????????????????????????????????????????????
????????????????????????????????????????????????????????????????????????????????
????????????????????????????????????????????????????????????????????????????????
????????????????????????????????????????????????????????????????????????????????
????????????????????????????????????????????????????????????????????????????????
????????????????????????????????????????????????????????????????????????????????
????????????????????????????????????????????????????????????????????????????????
????????????????????????????????????????????????????????????????????????????????
????????????????????????????????????????????????????????????????????????????????
????????????????????????????????????????????????????????????????????????????????
????????????????????????????????????????????????????????????????????????????????
????????????????????????????????????????????????????????????????????????????????
????????????????????????????????????????????????????????????????????????????????
????????????????????????????????????????????????????????????????????????????????
????????????????????????????????????????????????????????????????????????????????
??????????????????
>U3_Triangularia_anserina
????????????????????????????????????????????????????????????????????????????????
????????????????????????????????????????????????????????????????????????????????
????????????????????????????????????????????????????????????????????????????????
????????????????????????????????????????????????????????????????????????????????
?????????????????????????????????????????????????????????????????????????????GTC
TTGACCAA-TTGCGTGCCAGCAGTCGCGGCAATACGTAAGAGACTAGTGTTATTCATCTTAAATAGGTTTAAAGGGTACT
TAGACG??????????????????????????????????????????????????????????????????????????
????????????????????????????????????????????????????????????????????????????????
????????????????????????????????????????????????????????????????????????????????
????????????????????????????????????????????????????????????????????????????????
????????????????????????????????????????????????????????????????????????????????
????????????????????????????????????????????????????????????????????????????????
????????????????????????????????????????????????????????????????????????????????
????????????????????????????????????????????????????????????????????????????????
????????????????????????????????????????????????????????????????????????????????
????????????????????????????????????????????????????????????????????????????????
????????????????????????????????????????????????????????????????????????????????
????????????????????????????????????????????????????????????????????????????????
??????????????????
>U4_Triangularia_anserina
????????????????????????????????????????????????????????????????????????????????
????????????????????????????????????????????????????????????????????????????????
????????????????????????????????????????????????????????????????????????????????
????????????????????????????????????????????????????????????????????????????????
????????????????????????????????????????????????????????????????????????????????
????????????????????????????????????????????????????????????????????????????????
????????????????????????????????????????????????????????????????????????????????
????????????????????????????????????????????????????????????????????????????????
????????????????????????????GACGTTGAAGGACGAAGGC-TTAGGTCACAAAAAGGATTAGATACCCAAGTA
GTCTTAGCAGTCAATTATGAATGCCA??????????????????????????????????????????????????????
????????????????????????????????????????????????????????????????????????????????
????????????????????????????????????????????????????????????????????????????????
????????????????????????????????????????????????????????????????????????????????
????????????????????????????????????????????????????????????????????????????????
????????????????????????????????????????????????????????????????????????????????
????????????????????????????????????????????????????????????????????????????????
????????????????????????????????????????????????????????????????????????????????
????????????????????????????????????????????????????????????????????????????????
??????????????????
>U5_Triangularia_anserina
????????????????????????????????????????????????????????????????????????????????
????????????????????????????????????????????????????????????????????????????????
????????????????????????????????????????????????????????????????????????????????
????????????????????????????????????????????????????????????????????????????????
????????????????????????????????????????????????????????????????????????????????
????????????????????????????????????????????????????????????????????????????????
????????????????????????????????????????????????????????????????????????????????
????????????????????????????????????????????????????????????????????????????????
????????????????????????????????????????????????????????????????????????????????
????????????????????????????????????????????????????????????????????????????????
?????????????????????????????????AAGCATTTCACCTCAAGAGTAATGTGGCAACGCAGGAACTGAAATCA
CTAGACCGTTTCTGACACCAGCAGTGAAGTATGTTATTTAATTCGATGACCCACGAAAAACCTTACCACAAC????????
????????????????????????????????????????????????????????????????????????????????
????????????????????????????????????????????????????????????????????????????????
????????????????????????????????????????????????????????????????????????????????
????????????????????????????????????????????????????????????????????????????????
????????????????????????????????????????????????????????????????????????????????
????????????????????????????????????????????????????????????????????????????????
??????????????????
>U6_Triangularia_anserina
????????????????????????????????????????????????????????????????????????????????
????????????????????????????????????????????????????????????????????????????????
????????????????????????????????????????????????????????????????????????????????
????????????????????????????????????????????????????????????????????????????????
????????????????????????????????????????????????????????????????????????????????
????????????????????????????????????????????????????????????????????????????????
????????????????????????????????????????????????????????????????????????????????
????????????????????????????????????????????????????????????????????????????????
????????????????????????????????????????????????????????????????????????????????
????????????????????????????????????????????????????????????????????????????????
????????????????????????????????????????????????????????????????????????????????
????????????????????????????????????????????????????????????????????????????????
????????????????????????????????????????????????????????????????????????????????
????????????????????????????????????????????????????????????????????????????????
????????????????????????????????????????????????????????????????????????????????
????????????????????????????????????????????????????????????????????????????????
?????????????????????????????????????????????????????????ATCAAGACAAGTCCTCATGGCCT
TGATGTTGTGGGCTATAGACGTGCCACATGTACCTAAACAAAGAG???????????????????????????????????
??????????????????
