# Supplementary material for: ﻿Mycobiont-specific primers facilitate the amplification of mitochondrial small subunit ribosomal DNA: a focus on the lichenized fungal genus Melanelia (Ascomycota, Parmeliaceae) in Iceland
Source: MycoKeys. 2023 Mar 21;96:57–75. doi: 10.3897/mycokeys.96.100037 (PMC10210050; doi:10.3897/mycokeys.96.100037)
Supplement: Supplementary material 3 — Multiple sequence alignment for fungal mtSSU primer design of the genus Usnea [file mycokeys-96-057-s003.fas]

>Usnea_subgracilis_MG720066
GAAGAAAGCCCACGACGAGAGTCACAGCAGTTAGGAATTTTGGTCAATAGCCTAACGGCTGAACCAGCAACTTGAAAGAA
TGTATAGGGGAAACCCTACCTGCTTCAT-GAAAAC---TGAGGCAGGATCGACCATGTCGTATAAAGTTCTAGCCAGTAC
TATGATAATGACA-TTATCTGGCTATGTGTCTTGACCAAATTACGTGCCAGCTGTCGCGGTAATACGTAGAAGACTAGTG
TTATTCATGTTTAATGGGTTTAAAGGGTACCTAGACGGCAGATCAAGCCTTAACAAG---------------GGGACTAA
TCTAGCTAGAGTTACTTATGAGGAAGCTATAAA-GTACTGCTGGTGTAGAGATGAAATTCTGTCATACCTCTTCCC--G-
ATAGGGAAACGACGGCACAGGTAAAGGCGAAGGCGTCTTCTTATGGGATAACTGACGTTGAGGGACGAAGGCTTAATGTA
GCAAACAGGAT---------------------------------------------------------------------
--------------------------------------------------------------------------------
--------------------------------------------------------------------------------
--------------------------------------------------------------------------------
--------------------------------------------------------------------------------
--------------------------------------------------------------------------------
--------------------------------------------------------------------------------
--------------------------------------------------------------------------------
--------------------------------------------------------------------------------
--------------------------------------------------------------------------------
--------------------------------------------------------------------------------
--------------------------------------------------------------------------------
--------------------------------------------------------------------------------
-------------------------------------------------TAGTTACCCTAATAACCTAAGCAGAAAATGA
TGAATGTCATAGGTTAGG-----ACCTCTTATCCTAT-----AAATGAAAGTGTAAGCATTCCACCTCAAGAGTAATTTG
GCAACATTGGAACTGAAATCATTAGACCGTTTCTGAAAACAGTAGTGAGGTATGTGTGCGACAAGAAGCGGGTATTAACA
ATGCAATGATTATAGCCCCCCCCCTTCCCCTTGCTTTTCCTGATGCGGAGATTCTGCAACTAAATATGCAACAGGCCCCC
ATGCTTCGCAAGAGGGCTATGTAAAGGAGGAGCATGGCATGGTTAGCTATGATTATATTGCTAGGTTATCTCTCAACCTA
ACACTACCTACACATGCTGGTCAGTAATGTAAAGTGTGAAGCTGTAGGGACAATGTAGCCTGTATTAGATTACAATGCAA
ACATCTTATGGAGATATCTCTAAGGATGTTTTCAGGAGCTAGTGGTAGTAAGACATGGGGAGCGCAAGCAAAGATAGCAG
CGACGCTTCGTTACACTACTAAAATAGGCTTAGTTACCCCTATCCCTGCTTATTGCATAATGCCCTCCCCCTTGCTGGCT
GGGGTCGTTCCGTCACCCTCGCATGCCTGCTTCGCAAGAGGGCAACAAAAGAACTACGTTGCTTAAATGCAAGGGAGCTA
CAGCAAAGATGCGGAGCTACAGCATAAGTAGAAGGTGGGCTACCTGAGCCGGCTGTGGAAGTAAATAAGTTTTACATACT
AGCTTATTTGAGAGAACAGATTTCCACCGGAGTAAAGCTATCCCCCTAAATCTTATAATCACCCACCATATTTCTATGGG
GGTAATGTAATAGTGTTAAGACCCGAACTTGGTAAGCCCTATAGTGCCCAGTAGTTGTTTGGCTGTAGTTATTGGAAGCT
ATATCGTAAGGTGTAGTAAACACTAGAGGGTAAAGGATGTTTTAAGAAGCAAATGCCCCGTACTAATCGCGAGGATAGGT
TTATGACTGATCCGAAAGGATGCTGACTTAAAACAGGCACAAGGAGGGCTGATTATCTAAAGAGAACTTGTGTTTGAGCC
GTGTGCTAGGAAACTTGCATGCACGGTTCTCGGAGGGGGAAAATCTGAGAAGATCTACCTATCTCAAC------------
--------------------------------------------------------------------------------
---------------------------------------------TGTTTAATTTGATGATCCACAAAGAACCTTACCAC
AATTTGAATATTTAGAGGTTTTCACCTTGCCTCTGCCTTGTAGGAAGCTTAGGGATCTTCTCTTTGCATTTT-GCATAGC
TACAGGTGAG---------------------------------------------------------------------G
CTGATGCTTTATCTACAAGCGTTGCACGGCTGTCTTCAGTTAATGTCGCGAGACTGGGGTTAGTTCCCTTAAATTAACGT
AAACCCTTGTCCTAGTTTGAATATAGGACAGTTCTCCGCTATATTGGATGTGATAATAGGGACTAAGACAAGTCATCATG
GCCTGCTGAGCGTATATAGGAAATCGCTTGCATTAA-----GTGGGCT-AAACTATCAAACTCCGGGGACACCCTAAAGC
TACGGGTACCAAACTGCAGTCGAAAGGCTTCAAGTGGATGAATTAACCACTCATGTATGGTAATAAGCCTAGAGATGATC
GAAAGAGAAATGGGTTATCGCGGATCTAAGTCAGCAGTTAGGCTCTACAGGCTGAACACCTGCTGTAAAAGAGCAACGAG
TAGACGGTAGTTGGCCTATGAATTAAGGATTCATGTGCCTAAGGTGTACTCTAATGGACCTCGAAAGAGATTATCAAGTC
AGAATCCTATCTAAACAAGTAGATGTAGTAGATAAACGGAACGTGTAGCATGGCTTATACAAGCCACTTGTAGTGAAGAT
AACATGGCGGATGGAACAAACTACTTGCTTGCTGGGGTCTAGCTCCGCTCCCATTAAGTCACCCTCGCATGCTTCTGTCA
GCATCCATACATGCCAGGTCTTAAGCCGAGGGGACCTTCGCCTGGATAAGAAAGTGCTAGGGCTGAAATATCGCTCTTCC
CAATCACCTCTCGCATGCGTGAGGTTCTGCGAAGCAAGGTAGCAAGGTAGTAAAGAGAGCTTTAACTAGAGCTTTAACTA
GAGCTTTACTTGTAGGATAAATCTGATTGCGCCCTTCCTTGCGAAGCTTCCCCTGCATATATGTAAGATGAAGCACCGCA
TATTACTCTATGGTTTAAGGCTTGATAGAAGGTAGGCCTCCAGAAGGGGGTATTTTATCTAGAGCCCCCCCCCCTCCGCC
TTTGGCGAAGTGGGGTCATGTAGGGTAAAAACAAGGCAAGGGGGGATGCAACGCCATGTAATGTTGTGGGCTATAGACGT
GCTACGTAAGCCTAACAAAAGGGTGTGAAATCGTGAGATTGAGCTAATCCCCC
>Usnea_sp._MK673998
?????CCATGACGATTTTGAGTCACAGCAGTAAGGAATTTTGGTCAATAGCCTAACGGCTGAACCAGCAACTTGAAAGAA
TGTATAGGGGAAACCCTACTTGCATCAT-GAAAAC---TGATGTAGGATCCCTTTAGG-GCATAAAGTTCTAGCCAGTAC
TATGATAATGACA-TTTTCTGGCTATGTGTCTTGACCAAATTACGTGCCAGCTGTCGCGGTAATACGTAGAAGACTAGTG
TTATTCATGTTTAATCGGTTTAAAGGGTACCTAGACGGCAGATCAAGCCTCTAAAA----------------GGGACTAA
TCTAGCTAGAGTTACTTATGAGGAAGCTATAAA-GTACTGCTGGTGTAGAGATGAAATTCTGTCATACCTCTTCTCTTAG
TTAGGGAAACGACGGCACAGGTAAAGGCGAAGGCGTCTTCTTATGGGATAACTGACGTTGAGGGACGAAGGCTTAATGTA
GCAAACAGGAT---------------------------------------------------------------------
--------------------------------------------------------------------------------
--------------------------------------------------------------------------------
--------------------------------------------------------------------------------
--------------------------------------------------------------------------------
--------------------------------------------------------------------------------
--------------------------------------------------------------------------------
--------------------------------------------------------------------------------
--------------------------------------------------------------------------------
--------------------------------------------------------------------------------
--------------------------------------------------------------------------------
--------------------------------------------------------------------------------
--------------------------------------------------------------------------------
-------------------------------------------------TAGTTACCCTAATAACCTAAGCAGAAAATGA
TGAATGTCATAGGTTAGG-----GCCTCTTATCCTAT-----AAATGAAAGTGTAAGCATTCCACCTCAAGAGTAATTTG
GCAACATTGGAACTGAAATCATTAGACCGTTTCTGAAAACAGTAGTGAGGTATGTGTGCGACAAGAAGCGGGTATTAACA
ATGCAACGATTATAGCCTCCTTATAATGCTAGCGGACTACCGTTCAGGGTTCTATGATTAGATTGCTAGGTTATCTCTCA
ACCTAACACTACCTACACATGCTGGTCAGTAATGTAAAGTGTGAAGCTGTAGGGACAATGTAGCCTGTATTAGATTACAA
TGCAAACATCATCTAGGTATATATATATATAAATGGATATAATGATGTTTTCAGGAGCTAGTGGTAGTAAGACATGGGGA
GCCTAAGCAAAGATAGCAACGACGCTTCGTTACACTACTTGACCGAATATAAGGGAAAGGATGTGGAAGTAAATAAGTTT
TACATACTAGCTTATTTGAGAGAACAGATTTCCACCGGAGTAAAGCTATCCCCCTAAATCTTATAATAGTGTTAAAACCT
GAACTTGGTAAGCCCTATAGTGCCCAGTAGTTGTGTAGTTAGCCCTTGTACATTTTCAGTCTAATGCATGTTCTTCATTA
GTTTAATGCAAGTAATTCTATTGGAAGCTATATCGCAAGGTGTAGTTCACACTAGAGGGTAAAGGATGTTTTAAGAAGCA
AATGCCCCGTAGTAATTACGGAGATAGCCCTAATGGGTAATCCGAAAGGATGCTGACTTAAAACCAGGCACAAGGGGAAG
ATAAAAGAAACTTGTGTTTGAGCCGTGTGCTAGGAAACTTGCATGCACGGTTCTTCGAGGGGGAAAATCTGAGAAGATCT
ACCTATCTCAAC--------------------------------------------------------------------
--------------------------------------------------------------------------------
--------------------------------------------------------------------------------
--------------------------------------------------------------------------------
---------------------------------------------TGTTTAATTTGATGATCCACAAAGAACCTTACCAC
AATTTGAATATTTAGAGCTTTTCACCTTGCCTCAGCCTAGCAAGAAGCTTAGATATCTTATCTTCGTCTACG-GCTAAGC
TACAGGTAA----------------------------------------------------------------------G
GCTGATATCTATTTACAAGCGTTGCACGGCTGTCTTCAGTTAATGTCGCGAGACTATGGTTAGTTCCATTAAATTAACGT
AAACCCTTGCCCTAGTTTATATATAAGGCAGTTCACCGCTATATTGGATGTGATAATAGGGACTAAGACAAGTCATCATG
GCCTGCTGAGCGTGTATAGGAAATCGCTCGATTAATCATATGTGGGCAGAAACTATCAAATTCCGGAGACACCCTAAAGC
TCCAGGTACCAAACAATAGTTGAAAAACTGTTAGTGGCTGAACTAATCATTCAGATATGGTAATAAGCCTAGAGATGAAG
GAAACTGAAACGGGTAATCGCGGATCTAAATCAGCTGTAAAAGACAAAATCCGCAATCAGCTGTAAAAGAGCAACGAGTA
GACGGTAGTTTATGCATCTATAGCTATAGGTAACTGGCTTTATTTGCATATAAGGTGTACTCTAATGGGCCTCGAAAGAG
ACTATCAAACCCTAATCCTTCCTAAGCAAACCAGACAAAGATCATAATGCTTGATTATGGTACCCTCTCTAATTAAGCAT
GGGTACCCTCCCACAAACCATCTATCTGCAAGGGAAGCTTCATTATGCCACACATACATTGATTACCTTTCTATGGGGAT
CTGATTTAAAGCAGGCCCTTAAGGGTGATAGAAACCAAGGAGCATTTAACCCAGGATTGGATTAGATTGGATTGGAAGGG
TACGATAGGATTATAGATATTAAGAGTCACATTAACATGAATAATAGTTGCTTGCCTAATGAAGCATGGGTACCCTCCCT
AATGAAGCATGGGTACCCTCCCTAATGAAGCATGGTTGCCTAATGGAGCATCCCCTCATGAAGCAATAGGATAACATGTC
TAGCAAGTTTGTATGGAAAATTCGGTCGCTATGGAATATTGT--------------------------------------
-------------------------------------------------------------------GGGCTATAGACGT
GCTACGTAGGCCTAACAAAAGGGTGTGAAATCGTGAGATTGAGCTAATCCCCC
>Usnea_subfusca_MG720812
?????AAATCCCATATCTAACGTTCAGCAGTAATGAATTTTGGTCAATAGGGGAAACCCTGAACCAGCAACTTGAAAGAA
TGTATAGGGGAAACCCTACTTGCTTCAT-GATTATGATTGAGGTAAGATCGGCTATGTCGCATAAAGTTCTAGTTAGTAC
TATGATAATGACA-TTTTCTGACTATGTGTCTTGACCAAATTACGTGCCAGCTGTCGCGGTAATACGTAGAAGACTAGTG
TTATTCATATTTAATCGGTTTAAAGGGTACCTAGACGGCAGATAAAGCCTTAATATAAATAGATAAA-----GGGACTAA
TCTAGCTAGAGTTACTTATGAGGAAGCTATAAA-GTACTGCTGGTGTAGAGATGAAATTCTGTCATACCTCTTTCC--G-
TTAGGGAAACGACGGCACAGGTAAAGGCGAAGGCGTCTTCTTATGGGATAACTGACGTTGAGGGACGAAGGCTTAATGTA
GCAAACAGGAT---------------------------------------------------------------------
--------------------------------------------------------------------------------
--------------------------------------------------------------------------------
--------------------------------------------------------------------------------
--------------------------------------------------------------------------------
--------------------------------------------------------------------------------
--------------------------------------------------------------------------------
--------------------------------------------------------------------------------
--------------------------------------------------------------------------------
--------------------------------------------------------------------------------
--------------------------------------------------------------------------------
--------------------------------------------------------------------------------
--------------------------------------------------------------------------------
-------------------------------------------------TAGTTACCCTAATAACCTAAGCAGAAAATGA
TGAATGTCATAGGTTAGG-----TCACCTTATCTTATCCTATAAATGAAAGTGTAAGCATTCCACCTCAAGAGTAATTTG
GCAACATTGGAACTGAAATCATTAGACCGTTTCTGAAAACAGTAGTGAGGTATGTGTGCGACAAGAAGCGGGTATTAACA
ATGCAATGATTATAGTTCTTCTCCTTTGCCACCTGCACCACTACCCCCCCCCCCCAATCAGCAGGAAAGGCTAAGGGAGA
AGTTAAATATAATTATGTTGCTAGGTTATCTCTCAACCTAACACTACCTACACACGCTGGTCAGTAATGTAAAGTGTGAA
GCTGTAGGGACAATGTAGCCTGTATTAGATTACAATGCAAGCATCTTCTAATATGATGTTTTCAGGAGCTAGTGTAGTAA
GACATGGGGAGTGTTAGCGAAAATAGCAATGACGCTTCGTTACACTACTGGCTGCTGCGAAAGGGCAAACCAGAATGTAT
AGCGGGAGTAAATAGGTTTTACATACTAGCCTATTTGAGAGAACAGGTTCCCGCCGGAGTAAAGCTATTCCCCTAAATCT
TACCATAGGTGTTAATACCTGAACTTGGTAAGCCCTATAGTGCCCAGTAGCTTCGTTTAAGTTAAGTTGTGTAGTTATTG
GAAGCCACGCTGCAAGGTGTTGTATGCACTAGAGGGTAAAGGAAGTTTTAAAAAGCAAATGCCTCGTACTAATCGCGAGG
ATAGGTTTATGACCGATCTGAAAAGATGCTGACTTAAAACTGGTGCAATGGAGGTCATGCCATGAATAACCCCTCGAACA
TGGAGGTGTTCCCCTTCACCTTGCGGACTCCATTATGTTCTGCAGGTTGATAATGTGCAGCCGGCTAGGCTAAGTGCAAT
GCCCTGCCGTCCGGCTGAAAGGGAGGTTTATAGAAGATTCATGTTGAAAAGCAAGGGTTTAGCCATAAGCTGGTTAGCCT
TTATTGTGCTTGAGCCGTGTGCCAGGAAACTTGCATGCACGGTTCTTGGAGGGGGAAAATCTGAGAGGATCTACCTATCT
CGAC----------------------------------------------------------------------------
--------------------------------------------------------------------------------
---------------------------------------------TGTTTAATTTGATGATCCACAAAGAACCTTACCAC
AATTTGAATATTTAGAACTAT-CACCTTGCCTCGTGCCATGTCATGATTATCGTGGGCTGCTCTATAGCGAAACACAAGA
AGCATACATAGCAAAGAGGGAA---------------------------------------------------------G
GCTTATATCTATCTACAAGCGTTGCACGGCTGTCTTCAGTTAATGTCGCGAGACTATGGTTAGTTCCATTAAATTAACGT
AAACCCTTGTCCTAGTTTTAATATAGGACAGTTCTCCGCTATATTGGATGTGATAATAGGGACTAAGACAAGTCATCATG
GCCTGCTGAGCGGAGAGAGGAAATCGCTTGCATAAA-----GTGGGAT-AAACTATCAAACTCCGGGGACACCTTAAAGC
TCCAGGTACCAAACTGTAGTCGAAAGGCTTCAAGTGGATGAACTAATAACTCATGTACGGTAATAAGCCTAGAGATGATC
GAAAGAGAAATGGGTTATCGCGGATCTAAATCAGTGCTATGCATACCAAATTGGAATATTAGGTAGCAAGCAGGTGCTGT
AAAAGAGCAACGAGTAGACGGTAGTTGGCCTCTGAAGTATTATATATTTATATCTAATTTAATATATATATAGTATATCT
ACGGGCCTAAGGTGTACTCTAATGGGTCTCGAAAGAGATTATCAAGTCAGAATCCTATCTAAGCAAGTAGATCAAGTAGA
TGACGCTACGGAGTGCCGCACTGAAAGAATAATCATAAGCTAGAGTCACCCCCTACGATGCCATATATTCATTAAATTAT
ATCTCTCTCTTCGCTAGAAAAGTAGGAAATAGAGCTTTACTTGTAGGATGAATCTGATTGCCATGGAATATTGT------
--------------------------------------------------------------------------------
--------------------------------------------------------------------------------
--------------------------------------------------------------------------------
-------------------------------------------------------------------GGGCTATAGACGT
GCTACGTAGGCCTAACAAAAGGGAGTGAAATCGCGAGATTGAGCTAATCCCCC
>Usnea_subscabrosa_MG720452
??AGAAAGCCCATGACGATTGTCTCAGCAGTGAAGAATTTTGGTCAATAGCCTAACGGCTGAACCAGCAACTTGAAAGAA
TGTATAGGGGAAACCCTACTTGCAACAT-GAAAAC---TGATGCAAGATCCCTTTAGG-GTATAAAGTTCTAGTCAGTAC
TATGATAATGACA-TTCTCTGGCTATGTGTCTTGACCAAATTACGTGCCAGCTGTCGCGGTAATACGTAGAAGACTAGTG
TTATTCATGTTTAATCGGTTTAAAGGGTACCTAGACGGCAGATAAAGCCTTCAATAA---------------GGGACTAA
TCTAGCTAGAGTTACTTATGAGGAAGCTATAAA-GTACTGCTGGTGTAGAGATGAAATTCTGTAATACCTCTTTCC--GC
AATGGGAAACGACGGCACAGGTAAAGGCGAAGGCGTCTTCTTATGGGATAACTGACGTTGAGGGACGAAGGCTTAATGTA
GCAAACAGGAT---------------------------------------------------------------------
--------------------------------------------------------------------------------
--------------------------------------------------------------------------------
--------------------------------------------------------------------------------
--------------------------------------------------------------------------------
--------------------------------------------------------------------------------
--------------------------------------------------------------------------------
--------------------------------------------------------------------------------
--------------------------------------------------------------------------------
--------------------------------------------------------------------------------
--------------------------------------------------------------------------------
--------------------------------------------------------------------------------
--------------------------------------------------------------------------------
-------------------------------------------------TAGTTACCCTAATAACCTAAGCAGAAAATGA
TGAATGTCATAGGTTAGG-----TTATCTTATCCTAT-----AAATGAAAGTGTAAGCATTCCACCTCAAGAGTAATTTG
GCAACATTGGAACTGAAATCATTAGACCGTTTCTGAAAACAGTAGTGAGGTATGTGTGCGACAAGAAGCGGGTATTAATA
ATGCAATTTGTATAGCATCTTGATACCGTTCAGGGTTCTATAATTATATTGCTAGGTTATCTCTCAACCTAACACTACCT
ACACATGCTGGTCAGTAATGTAAAGTGTGAAGCTGTAGGGACAATGTAGCCTGTATTAGATTACAATGCAAACATCTTAT
TTGCTTGTTCCTTCTTGCATTATGGGTGACATAATGGAACGATCCTCAAAAATAAGTATATATAATGATGTTTTCAGGAG
CTAGTGGTAGTAAGACATGGGGAGCGGTGAGCAAAGATAGCAACGACGCTTCGTTACACTACCTTATTTTTGGAAGTAGA
TAAGTTTGACATACTAGCTTATTTGAGAGAACAGATTTCCATCGGAGTAAAGCTATCCCCCTAAATCTTATAATCACCCA
CCAGATTTATATGGTGGGTAATGAAATAGTGTTAATACCTGAACTTGGTAAGCCCTATAGTGCCCAGTAGTTGTTTATAT
GGCTATGTGGCTATATATGCTATTGGAAGCTATATCGTAAGGTGTAGTTAGCACTAGAGGGTAAAGGATGTTTTAAAAAG
CAAATGCCCCGTATTAATCGCGGGGATAGGTTTATGACTGATCCGAAAGGATGCTGACTTAAAACAGGCTTGGGCGGGGG
TTATTATGTATCCTTTCTTGTGTTTGAGCCGTGTGCTAGGAAACTTGCATGCACGGTTCTCGGAGGGGGAAAATCTGAGA
AGATCTACCTATCTCAAC--------------------------------------------------------------
--------------------------------------------------------------------------------
--------------------------------------------------------------------------------
--------------------------------------------------------------------------------
---------------------------------------------TGTTTAATTTGATGATCCACAAAGAACCTTACCAC
AATTTGAATATTTAGAGCTTTTCACCTTGCCTCTGACTTGCAAGAAGCTTAGGGATCTTCTCTTTGCATTTT-GTATATC
TACAGGTGAG---------------------------------------------------------------------G
CTGAT-CTTTATCTACAAGCGCTGCACGGCTGTCTTCAGTTAATGTCGCGAGACTGGGGTTAGTTCCCTTAAATTAACGT
AAACCTTTGTCCTAGTTTGAATATAGGACAGTTCACCGCTATATTGGATGTGATAATAGGGACTAAGACAAGTCATCATG
GCCTGCTGAGCGTATATAGGAAATCGCTTTC----------GTGGGAT-AAACTATCAAACTCCGGAAACGCCCTAAAGC
TCCTGGTACCAAACAATAGCTGAAAAACTATTAGTGGCTGAACTAATTATTCAGGTATGGTAACAAGCCTAGAGATGAAG
GAAACTGAAATGGGCTATCGCGGATCTAAATCAGGGGAGCGATGTCATGCGAAGCTCCTATACTACGTTATTTTGCTTTG
CATGCAAAGCATCCCAAGCGAAGCACAGCATCAGTTATTTGACTAGCTACCGCTCCCTGTAAAAGAGCAACGAGTAGACG
GTAGTTTATGCAGCAAAGGTTACATTATTACATTAATATAGCTAACTACCTAAAACGGAGGCTGCATATAAGGTGTACTC
TAATGGGCCTCGAAAGAGACTATCAACCCCTAATCCTTCCTAAACAAACCAGACAATACAGTTCTATCATAAAATAATAT
AAAGAGAGGGTCTTGCTGATGGTACACCACAATCCATTATGTCTTTATTTAGCAACTCTAAAATAAAAAACCATTTTACC
CTTGATTCTTAACAGGGCTACACAGATGGAGATAATAATACCTTTATATGCTTACGGAGTATCCGAAGGTGGGAGAAAAG
CCAAGATTACTCTGATTTCAAGGTGATAGAAACCAAGGAGCATTTAACCCAGGAAGGTTACCACAGTAAACTGTTGAGAT
TAAGAGTAACATGAATGATAGGAGAATAACATGTCTAGCAAGTTTGTATGGTAAATTCGGTCGCTATGAAATATTGT---
-------------------------------------------------------------------GGGCTATAGACGT
GCTACATAGGCCTAACAAAAGGGTGTGAAATCGCGAGATAGAGCTAATCCCCT
>Usnea_ceratina_KX987159
?AAGCCCATGACGATTTTGAGTCACAGCAGTAAGGAATTTTGGTCAATAGCCTAACGGCTGAACCAGCAACTTGAAAGAA
TGTATAGGGGAAACCCTACTTGCATCAT-GAAAAC---TGATGTAGGATCCCTTTAGG-GCATAAAGTTCTAGCCAGTAC
TATGATAATGACA-TTTTCTGGCTATGTGTCTTGACCAAATTACGTGCCAGCTGTCGCGGTAATACGTAGAAGACTAGTG
TTATTCATGTTTAATCGGTTTAAAGGGTACCTAGACGGCAGATCAAGCCTTCAATAA---------------GGGACTAA
TCTAGCTAGAGTTACTTATGAGGAAGCTATAAA-GTACTGCTGGTGTAGAGATGAAATTCTGTCATACCTCTTCTCTTAG
TTAGGGAAACGACGGCACAGGTAAAGGCGAAGGCGTCTTCTTATGGGATAACTGACGTTGAGGGACGAAGGCTTAATGTA
GCAAACAGGAT---------------------------------------------------------------------
--------------------------------------------------------------------------------
--------------------------------------------------------------------------------
--------------------------------------------------------------------------------
--------------------------------------------------------------------------------
--------------------------------------------------------------------------------
--------------------------------------------------------------------------------
--------------------------------------------------------------------------------
--------------------------------------------------------------------------------
--------------------------------------------------------------------------------
--------------------------------------------------------------------------------
--------------------------------------------------------------------------------
--------------------------------------------------------------------------------
-------------------------------------------------TAGTTACCCTAATAACCTAAGCAGAAAATGA
TGAATGTCATAGGTTAGG-----GCCTCTTATCCTAT-----AAATGAAAGTGTAAGCATTCCACCTCAAGAGTAATTTG
GCAACATTGGAACTGAAATCATTAGACCGTTTCTGAAAACAGTAGTGAGGTATGTGTGCGACAAGAAGCGGGTATTAACA
ATGCAACGATTATAGCCTCCTTATAATGCTAGCGGACTACCGTTCAGGGTTCTATGATTAGATTGCTAGGTTATCTCTCA
ACCTAACACTACCTACACATGCTGGTCAGTAATGTAAAGTGTGAAGCTGTAGGGACAATGTAGCCTGTATTAGATTACAA
TGCAAACATCATCTAGGTATATATATATATAAATGGATATAATGATGTTTTCAGGAGCTAGTGGTAGTAAGACATGGGGA
GCCTAAGCAAAGATAGCAACGACGCTTCGTTACACTACTTGACCGAATATAAGGGAAAGGATGTGGAAGTAAATAAGTTT
TACATACTAGCTTATTTGAGAGAACAGATTTCCACCGGAGTAAAGCTATCCCCCTAAATCTTATAATAGTGTTAAAACCT
GAACTTGGTAAGCCCTATAGTGCCCAGTAGTTGTGTAGTTAGCCCTTGTACATTTTCAGTCTAATGCATGTTCTTCATTA
GTTTAATGCAAGTAATTCTATTGGAAGCTATATCGCAAGGTGTAGTTCACACTAGAGGGTAAAGGATGTTTTAAGAAGCA
AATGCCCCGTAGTAATTACGGAGATAGCCCTAATGGGTAATCCGAAAGGATGCTGACTTAAAACCAGGCACAAGGGGAAG
ATAAAAGAAACTTGTGTTTGAGCCGTGTGCTAGGAAACTTGCATGCACGGTTCTTCGAGGGGGAAAATCTGAGAAGATCT
ACCTATCTCAAC--------------------------------------------------------------------
--------------------------------------------------------------------------------
--------------------------------------------------------------------------------
--------------------------------------------------------------------------------
---------------------------------------------TGTTTAATTTGATGATCCACAAAGAACCTTACCAC
AATTTGAATATTTAGAGCTTTTCACCTTGCCTCAGCCTAGCAAGAAGCTTAGATATCTTATCTTCGTCTACG-GCTAAGC
TATAAATGAAAATACACACAAGTGTGTATTTCTACAGGTAAG-------------------------------------G
CTGAT-ATCTATTTACAAGCGTTGCACGGCTGTCTTCAGTTAATGTCGCGAGACTATGGTTAGTTCCATTAAATTAACGT
AAACCCTTGCCCTAGTTTATATATAAGGCAGTTCACCGCTATATTGGATGTGATAATAGGGACTAAGACAAGTCATCATG
GCCTGCTGAGCGTGTATAGGAAATCGCTCGATTAATCATATGTGGGCAGAAACTATCAAATTCCGGAGACACCCTAAAGC
TCCAGGTACCAAACAATAGTTGAAAAACTGTTAGTGGCTGAACTAATCATTCAGATATGGTAATAAGCCTAGAGATGAAG
GAAACTGAAACGGGTAATCGCGGATCTAAATCAGCTGTAAAAGACAAAATCCGCAATCAGCTGTAAAAGAGCAACGAGTA
GACGGTAGTTTATGCATCTATAGCTATAGGTAACTGGCTTTATTTGCATATAAGGTGTACTCTAATGGGCCTCGAAAGAG
ACTATCAAACCCTAATCCTTCCTAAGCAAACCAGACAAAGATCATAATGCTTGATTATGGTACCCTCTCTAATTAAGCAT
GGGTACCCTCCCACAAACCATCTATCTGCAAGGGAAGCTTCATTATGCCACACATACATTGATTACCTTTCTATGGGGAT
CTGATTTAAAGCAGGCCCTTAAGGGTGATAGAAACCAAGGAGCATTTAACCCAGGATTGGATTAGATTGGATTGGAAGGG
TACGATAGGATTATAGATATTAAGAGTCACATTAACATGAATAATAGTTGCTTGCCTAATGAAGCATGGGTACCCTCCCT
AATGAAGCATGGGTACCCTCCCTAATGAAGCATGGTTGCCTAATGGAGCATCCCCTCATGAAGCAATAGGATAACATGTC
TAGCAAGTTTGTATGGAAAATTCGGTCGCTATGGAATATTGT--------------------------------------
-------------------------------------------------------------------GGGCTATAGACGT
GCTACGTAGGCCTAACAAAAGGGTGTGAAATCGTGAGATTGAGCTAATCCCCC
>Usnea_pennsylvanica_KY321923
????????????CGACGATAGTCTCAGCAGTGAAGAATTTTGGTCAATAGCCTAACGGCTGAACCAGCAACTTGAAAGAA
TGTATAGGGGAAACCCTACTTGCATCAT-GAAAAC---TGATGCAGGATCGACTATGTCGTATAAAGTTCTAGCTAGTAC
TATGATAATGACA-TTATCTGGCTATGTGTCTTGACCAAATTACGTGCCAGCTGTCGCGGTAATACGTAGAAGACTAGTG
TTATTCATATTTAATCGGTTTAAAGGGTACCTAGACGGCAGATCAAGCCTTCAACAAATAAA----------GGGACTAA
TCTAGCTAGAGTTACTTATGAGGAAGCTATAAA-GTACTGCTGGTGTAGAGATGAAATTCTGTCATACCTCTTTCC--GC
GATGGGAAACGACGGCACAGGTAAAGGCGAAGGCGTCTTCTTATGGGATAACTGACGTTGAGGGACGAAGGCTTAATGTA
GCAAACAGGAT---------------------------------------------------------------------
--------------------------------------------------------------------------------
--------------------------------------------------------------------------------
--------------------------------------------------------------------------------
--------------------------------------------------------------------------------
--------------------------------------------------------------------------------
--------------------------------------------------------------------------------
--------------------------------------------------------------------------------
--------------------------------------------------------------------------------
--------------------------------------------------------------------------------
--------------------------------------------------------------------------------
--------------------------------------------------------------------------------
--------------------------------------------------------------------------------
-------------------------------------------------TAGTTACCCTAATAACCTAAGCAGAAAATGA
TGAATGTCATAGGTTAGG-----TTATCTTATCCTAT-----AAATGAAAGTGTAAGCATTCCACCTCAAGAGTAATTTG
GCAACATTGGAACTGAAATCATTAGACCGTTTCTGAAAACAGTAGTGAGGTATGTGTGCGACAAGAAGTGGGTATTAACA
ATGCAATAAATATTGCTAGGTTATCTCTCAACCTAACACTACCTACACATGCTGGTCAGTAATGTAAAGTGTGAAGCTGT
AGGGACAATGTAGCCTGTATTAAATTACAATGCAAACATCTTATTAATGATGTTTTCAGGAGCTAGTGGTAGTAAGACAC
GGGGAGCGCGAGCAAAGATAGCAATGACGCTTCGTTACACTACATATTAGTAACCCCCCCCCTATTACCTTAAGTATAAT
ATTAGATTTTATTTATAGAGGAGGGCTACCTGATAGTGGAAGTAAATAAGTTTGACATACTAGCTTATTTGAGAGAACAG
ATTTCCATCGGAGTAAAGCTATCCCCCTAAATCTTATAATCACCCACCAGATTTCTATGGGGGGTAATGTAATAGTGTTA
ATACCTGAACTTGGTAAGCCCTATAGTGCCCAGTAGTTGTATATGGCTATATAGCCCTTGTAATTCTATAAATTAAATAT
TATATAAATATAATATTCTATTGGAAGCTATATCGTAAGGTGTAGTGAACACTAGAGGGTAAAGGATGTTTTAAAAAGCA
AATGCCCCGTATTAATCGCGGTGATAGGTTTATGACTGATCCGAAAGGATGCTGACTTAAAACAGGTACAAGGGGAATAT
TATATATAAAAATATAACTTGTGTTTGAGCCGTGTGCTAGGAAACTTGCATGCACGGTTCTCGGAGGGGGAAAATCTGAG
AAGATCTACCTATCTCAAC-------------------------------------------------------------
--------------------------------------------------------------------------------
--------------------------------------------------------------------------------
--------------------------------------------------------------------------------
---------------------------------------------TGTTTAATTTGATGATCCACAAAGAACCTTACCAC
AATTTGAATATTTAGAGTTTTTCACCTTGCCTCTGCCTTGCTAGAAGCTTAGTGATTTGATCTTTGCATTTG-GCATAGC
TACAGGTGAG---------------------------------------------------------------------G
CTGATGCTTTATCTACAAGCGTTGCACGGCTGTCTTCAGTTAATGTCGCGAGACTGGGGTTAGTTCCCTTAAATTAACGT
AAACCCTTGTCCTAGTTTAAATATAGGACAGTTCACCGCTATATTGGATGTGATAATAGGGACTAAGACAAGTCATCATG
GCCTGCTGAGCGTATATAGGAAATCGCTCACATTAATTTAAGTGGGCAGAAACTATCAAATTCCGGGGACATCCTAAAGC
TCCAGGTACCAAACTGTAGCAGAAAAGCTATTAGTGGATGAACTAATCACTCATGTACGGTAATAAACCTAGAGATGATC
GAAAGAAAAATGGGTTATCGCGGATCTAAATCAGGGTTCATTTGTTTTCTTGCGGAATTATATTATGCAACAAAGGCATC
CCTGTAAAAGAGCAACGAGTAGACGGTAGTTGGCATATTTATATGTGCTTAAGGTGTACTCTAATGGATTTCGAAAGAGA
TTATCAAGTCAGAATCCTATCCAAACAAGTAGATGAAGTAGATGGATTTTATTTGCTTGCATTATCTAATGAAGCTACAT
AAGATAATGCAAGAATTATTGTATGTAGCATGGCTGAAATCTGGCCTTCCGTATGGTCGATTCAAGGTAAAAGGGAAACC
AGAGCTTTACTTGTAGGATAAATCTGATTGCATTTTGCCCTTCCACTTACTTGCTTAGCAAAGGGCTTGCTGATATGTAA
GATTAAACATCACATCTTACAATAAGGCACAAGGCAGGCCTCAGGTAATGGTAATGGGATGCTTAGCCATGGAATATTGT
--------------------------------------------------------------------------------
--------------------------------------------------------------------------------
-------------------------------------------------------------------GGGCTATAGACGT
GCTACGTAGGCCTAACAAAAGGGTGTGAAATCGTGAGATTGAGCTAATCCCCC
>Usnea_halei_MG722979
GAAGAAAGCCCACAACAGTAGTT-CAGCAGTGGGGGATTTTGGTCAATAGCCTAACGGCTGAACCAGCAACTTGAAAGAA
TGTATAGGGGAAACCCTACCTGCCTCAT-GAAAAC---TGAGGCAGGATCGACCATGTCGTATAAAGTTCTAGCCAGTAC
TATGATAATGACA-TTATCTGGCTATATGTCTTGACCAAATTACGTGCCAGCTGTCGCGGTAATACGTATAAGACTAGTG
TTATTCATGTTTAATCGGTTTAAAGGGTACCTAGACGGCAGATAAAGCCTTGGCTATA--------------GGGACTAA
TCTAGCTAGAGTTACTTATGAGGAAGCTATAAA-GTACTGCTGGTGTAGAGATGAAATTCTGTCATACCTTTT-CC--G-
CTAAGGAAACGACGGCACAGGTAAAGGCGAAGGCGTCTTCTTATGGGATAACTGACGTTGAGGGACGAAGGCTTAATGTA
GCAAACAGGAT---------------------------------------------------------------------
--------------------------------------------------------------------------------
--------------------------------------------------------------------------------
--------------------------------------------------------------------------------
--------------------------------------------------------------------------------
--------------------------------------------------------------------------------
--------------------------------------------------------------------------------
--------------------------------------------------------------------------------
--------------------------------------------------------------------------------
--------------------------------------------------------------------------------
--------------------------------------------------------------------------------
--------------------------------------------------------------------------------
--------------------------------------------------------------------------------
-------------------------------------------------TAGTTACCCTAGTAACCTAAGCAGAAAATGA
TGAATGCCACAGGTTAGGAAAGAAATTCTTATCCTAT-----AAATGAAAGTGTAAGCATTCCACCTCAAGAGTAATTTG
GCAACATTGGAACTGAAATCATTAGACCGTTTCTGAAAACAGTAGTGAGGTATGTGTGCGACAAGAAGCGGGTATTAACA
ATGCAATGATTATAGCCCCCCCTGCTTCATTAGGGAGGGGACCTCTCCCCCTTGCTTTTCCTTATGGAGATTCTGCTACT
AAATATGCAACAGGCCCCCATATGTAAAGGAGGAGCATGGGAGCGGAGCATCGGTTAGCTATGATTATATTGCTAGGTTA
TCTTTCAACCTAACACTACCTACACATGCTGGTCAGTAATGTAAAGTGTGAAGCTGTAGGGACAATGTAGCCTGTATTAG
ATTACAATGCAAACATCTTATGCTTATGGAGATATATCTAAGGATGTTTTCAGGAGCTAGTGGTAGTAAGACATGGGGAG
CGCAAGCAAAGATAGCAAGGACGCTTCGTAACACTACTAAAATCGGCTTAGTTACCCCTTATTCCTTCTTAGCACCCTCG
AGGTTGTATAATGGAGCTACAGCATAAGTAGAAGGTGGGCTACCTGAGCCGGCTGTGGAAGTAAATAAGTTTGACATACT
AGCTTATTTGAGAGAACAGATTTCCACCGGAGTAAAGCTATCCCCCTAAATCTTATAATCACCCACCATATTTATATGGG
GGGTAATGTAATAGTGTTAAGACCCGAACTTGGTAAGCCCTATAGTGCCCAGTAGTTGTTTTGCTTAGATGCTCTGGGAG
CGGAGCAAGGGGACCTTCGCATTTATGGATTGCCTAATGTAGCATCCCCCCCCCACTTATCCCTGGTGATAAGCAAGTAG
TTATTGGAAGCTATATCGTAAGGTGTAGTTAACGCTAGAGGGTAAAGGATGTTTTAAGAAGCAAATGCCCCGTACTAATC
GCGAGGATAGGTTTATGACTGATCCGAAAGGATGCTGACTTAAAACAAGCACAAGGAGGGCTAATTATCTAAAGATACCC
TTACTGCTTATGTTGCTTTGCTTACTGCTCATCGCTCCATAATGCTAACCTAATGAAGCATGGGCTAAGGTATGCAAGCC
AAATGCAAAAGGAGGTATGCGAGTGCAAGCAAGATAACTAGAACTTGTGTTTGAGCCGTGTGCTAGGAAACTTGCATGCA
CGGTTCTCAGAGGGGGAAAATCTGAGAAGATCTACCTATCTCAACTGTTTAATTTGATGATCCACAAAGAACCTTACCAC
GTCTTGAATATTTAGAGTTTTTCACCTTGCCTCTGCCTTGTAAGAAGCTTAGGGAGCCTCTCTTTGCATTTAAGCATAGC
TACAGGTGAG---------------------------------------------------------------------G
CTGATGCTTTATCTACAAGAGTTGCACGGCTGTCTTCAGTTAATGTCGCGAGACTTGGGTTAGTTCCCTTAAATTAACGT
AAACCCTTGTCCTATTTTAAATATATGACAGTTCACCGCTATATTGGAGATGATAATAGGGACTAAGACAAGTCATCATG
GCCTTCATGGCGT-------------------------------------------------------------------
--------------------------------------------------------------------------------
--------------------------------------------------------------------------------
--------------------------------------------------------------------------------
--------------------------------------------------------------------------------
--------------------------------------------------------------------------------
--------------------------------------------------------------------------------
--------------------------------------------------------------------------------
--------------------------------------------------------------------------------
--------------------------------------------------------------------------------
-------------------------------------------------------------------GGGCTATAGACGT
GCTACATATGCCTAACAAAAGGGTGTGAAATCGTGAGATTGAGCTAATCCCCC
>Usnea_mutabilis_MG920803
GAATAAAGCCCATGACGATAGTCACAGCAGTGAGGAATATTGGTCAATAGCCTAACGGCTGAACCAGCAACTTGAAGGAA
TGTATAGGGGAAACCCTACTTGCATCAT-GAAAAT---TGGTGTAGGATCGACTATGTCGTGTAAAGTTCTAGTTAGACT
-ATGATAATGACA-TCTTCTGGCTATGTGTCTTGACCAAATTACGTGCCAGCTGTCGCGGTAATACGTAGAAGACTAGTG
TTATTCATATTTAATCGGTTTAAAGGGTACCTAGACGGCAGAAAAAGCCTTCAGTAAATAAATAAA------GGGACTAA
TCTAGCTAGAGTTACTTATGAGGAAGCCATTAA-GTACTGCTGGTGTAGAGATGAAATTCTGTCATACCTCTTCTC--GC
GATGGGAAACGACGGCACAGGTAAAGGCGAAGGCGTCTTCTTATGGGATAACTGACGTTGAGGGACGAAGGCTGTATGTA
GCAAACAGGAT---------------------------------------------------------------------
--------------------------------------------------------------------------------
--------------------------------------------------------------------------------
--------------------------------------------------------------------------------
--------------------------------------------------------------------------------
--------------------------------------------------------------------------------
--------------------------------------------------------------------------------
--------------------------------------------------------------------------------
--------------------------------------------------------------------------------
--------------------------------------------------------------------------------
--------------------------------------------------------------------------------
--------------------------------------------------------------------------------
--------------------------------------------------------------------------------
-------------------------------------------------TAGTTACCCTAATAACCCAGGCAGAAAATGA
TGAATGTCATAGGTTAGG-----GCCTCTTATCCTAT-----AAATGAAAGTGTAAGCATTCCACCTCAAGAGTAATTTG
GCAACATTGGAACTGAAATCATTAGACCGTTTCTGAAAACAGTAGTGAGGTATGT-------------------------
--------------------------------------------------------------------------------
--------------------------------------------------------------------------------
--------------------------------------------------------------------------------
--------------------------------------------------------------------------------
--------------------------------------------------------------------------------
--------------------------------------------------------------------------------
--------------------------------------------------------------------------------
--------------------------------------------------------------------------------
--------------------------------------------------------------------------------
--------------------------------------------------------------------------------
--------------------------------------------------------------------------------
--------------------------------------------------------------------------------
--------------------------------------------------------------------------------
---------------------------------------------TGTTTAATTTGATGATCCACAAAGAACCTTACCAC
AATTTGAATATTTAGAGCTTCTCACCTCGCCTCTGCCTTGCAAGAAGCTTATAA--CCTCTATTTGCATTTA-GCATAGC
TACAGGTGAG---------------------------------------------------------------------G
CTGATGCTTTATCTACAAGCGTTGCACGGCTGTCTTCAGTTAATGTCGCGAGACTGGGGTTAGTTCCCTTAAATTAACGT
AAACCCTTGTCCTAGTTTGAATATAGGACAGTTCTCCGCTATATTGGATGTGATAATAGGGACTAAGACAAGTCATCATG
GCCTGAATATTGT-------------------------------------------------------------------
--------------------------------------------------------------------------------
--------------------------------------------------------------------------------
--------------------------------------------------------------------------------
--------------------------------------------------------------------------------
--------------------------------------------------------------------------------
--------------------------------------------------------------------------------
--------------------------------------------------------------------------------
--------------------------------------------------------------------------------
--------------------------------------------------------------------------------
-------------------------------------------------------------------GGGCTATAGACGT
GCTACGTAGGCCTAACAAAAGGGTGTGAAATCGCGAGATTGAGCTAATCCCCC
>Usnea_trichodeoides_KR995371
???????????????????????????????????????????????????????????????????????????????A
TGTATAGCAATAGC--TACT-GCATCA--GCAA-----TGGTGTGGGATCGACTCTGTCGTGTAAAGTTCTAGTCAGAAT
TGTGATAATGACA-CTATCTGGCTATGTGCCTTGACCAAATTACGTGCCAGCAGTCGCGGTAATACGTAGAAGGCTAGTG
TTATTCATGTTTAATCGGTTTAAAGGGTACCTAGACGGTAGATCAAGCCTTCAAGAAATAGATAAA------GGGACTAA
TCT-GCTAGAGTTACTTGCGAGGGGGCATTAAA-GTACTGCTGGTGTAGAGATGAAATTCAGTGATACCTATCTTC--AA
AAGAAGAA-CGACGGCACAGGTAAAGGTGAAGGCGTCCCCTTATGTGATAACTGACGTTGAGGGACGAAGGCTATGTGTA
GCGAACAGGAT---------------------------------------------------------------------
--------------------------------------------------------------------------------
--------------------------------------------------------------------------------
--------------------------------------------------------------------------------
--------------------------------------------------------------------------------
--------------------------------------------------------------------------------
--------------------------------------------------------------------------------
--------------------------------------------------------------------------------
--------------------------------------------------------------------------------
--------------------------------------------------------------------------------
--------------------------------------------------------------------------------
--------------------------------------------------------------------------------
--------------------------------------------------------------------------------
-------------------------------------------------TAGATACCCCAGTAGTCTTAGCAGAAAATGA
TGAATGTCATAGGTTAGG-----TTAACTTATCCTAT-----AAATGAAAGTGCAAGCATTCCACCTCAAGAGTAATTTG
GCAACATTGGAACTGAAATCATTAGACCGTTTCTGAAAACAGTAGTGAGGTATGT-------------------------
--------------------------------------------------------------------------------
--------------------------------------------------------------------------------
--------------------------------------------------------------------------------
--------------------------------------------------------------------------------
--------------------------------------------------------------------------------
--------------------------------------------------------------------------------
--------------------------------------------------------------------------------
--------------------------------------------------------------------------------
--------------------------------------------------------------------------------
--------------------------------------------------------------------------------
--------------------------------------------------------------------------------
--------------------------------------------------------------------------------
--------------------------------------------------------------------------------
---------------------------------------------TGTTTAATTTGATGATCCACAAAGAACCTTACCAC
GCCTTGAATATTTGGATACAACACTGCACCCCTTGAGTGCTAAACTTCCAAGATAGCGTGAGCTTCTTGACA-GGAAAGC
AACAGGAGGA---------------------------------------------------------------------G
CTGA-GATCTATTTACAGGCGTTGCACGGCTGTCTTCAGTTAATGTCGCGAGACTATGGTTAGTTCCATTAAATTAACGC
AAACCCTTACCCTAGTTTAATG-TAGGGTAGTTCTCCGCTATATTGGATGTGATAA????????????????????????
????????????????????????????????????????????????????????????????????????????????
????????????????????????????????????????????????????????????????????????????????
????????????????????????????????????????????????????????????????????????????????
????????????????????????????????????????????????????????????????????????????????
????????????????????????????????????????????????????????????????????????????????
????????????????????????????????????????????????????????????????????????????????
????????????????????????????????????????????????????????????????????????????????
????????????????????????????????????????????????????????????????????????????????
????????????????????????????????????????????????????????????????????????????????
????????????????????????????????????????????????????????????????????????????????
????????????????????????????????????????????????????????????????????????????????
?????????????????????????????????????????????????????
>Usnea_strigosa_DQ972981
???????????????????????????????????????????????????????????????CCAGCAACTTGGAGGAA
TGTATAGCAATAGC--TAGTTGCATCATTGTAAAGA--TGATGCAATATTGACTATGTTGAATAAAATTCTAGGTAGAAT
TATGATAATGACA-TTGTCTGCCTATGTGTCTTGACCAAATTACGTGCCAGCAGTCGCGGTAACACGTAGAAGACTAGTG
TTATTCATGTTTAATCGGTTTAAAGGGTACCTAGACGGCAGATCAAGCTTTCCGAGCAGAAAAAAAAGTAAAAGGACTAA
TTT-GCTAGAGTTACTTACGAGGGGGTTTTAAA-GTACTGCTGGTGTAGAGATGAAATTCTTTAATACCTATTCTC--GA
AAGAATTA-TAATGGCACAGGTATAGGCGAAGGCATCCCCTTATGTGATAACTGACGTTGAGGGACGAAGGCTTTATACA
ACGAACGGGAT---------------------------------------------------------------------
--------------------------------------------------------------------------------
--------------------------------------------------------------------------------
--------------------------------------------------------------------------------
--------------------------------------------------------------------------------
--------------------------------------------------------------------------------
--------------------------------------------------------------------------------
--------------------------------------------------------------------------------
--------------------------------------------------------------------------------
--------------------------------------------------------------------------------
--------------------------------------------------------------------------------
--------------------------------------------------------------------------------
--------------------------------------------------------------------------------
-------------------------------------------------TAGATACCCCATTAGTGGAAGCAGTAAATGA
TGAATGTCATAGATTAGC-TAGATAGGTTCATTCTAT-----AAATGAAAGTGTAAGCATTCCACCTCATGAGTAATATG
GCAACATTGGAATTGAAATCATTAGACCGTATCTGAAACCAGTAGTGAAGTATGT-------------------------
--------------------------------------------------------------------------------
--------------------------------------------------------------------------------
--------------------------------------------------------------------------------
--------------------------------------------------------------------------------
--------------------------------------------------------------------------------
--------------------------------------------------------------------------------
--------------------------------------------------------------------------------
--------------------------------------------------------------------------------
--------------------------------------------------------------------------------
--------------------------------------------------------------------------------
--------------------------------------------------------------------------------
--------------------------------------------------------------------------------
--------------------------------------------------------------------------------
---------------------------------------------TGTTTAATTTGATGATCCGCAAAAAACCTTACCAC
AATTTGAATATATATATTTTTTTTTATTGTTTTGTCATTAATTTTCTTCTCTTTACAGAAATAACATAACATTGAAGTAA
AGTGGAAAGAAATTAATAAAGAGG-------------------------------------------------------C
AATAAGATATATTTACAAGCGTTGCACGGCTGTCTTCAGTTAATGTCGCGAGATTTTGGTTAGATCCATAAAATTAACGT
AAACCCTTACTTTATTTTTAGA-TAGAGTTGTTCCCCACTATATTGGATATGATAACAGGGACTAAGACAAGTC??????
????????????????????????????????????????????????????????????????????????????????
????????????????????????????????????????????????????????????????????????????????
????????????????????????????????????????????????????????????????????????????????
????????????????????????????????????????????????????????????????????????????????
????????????????????????????????????????????????????????????????????????????????
????????????????????????????????????????????????????????????????????????????????
????????????????????????????????????????????????????????????????????????????????
????????????????????????????????????????????????????????????????????????????????
????????????????????????????????????????????????????????????????????????????????
????????????????????????????????????????????????????????????????????????????????
????????????????????????????????????????????????????????????????????????????????
?????????????????????????????????????????????????????
>Usnea_antarctica_DQ990920
????????????????????????????????????????????????????????????????????????????????
TGTATAGGGATTACC-TACTTGCTTCAT-GAAAAC---TGATGCAAGATCGACTATGTCGTATAAAGTTCTAGTCAGTAC
TATGATAATGACA-TTGTCTGGCTATGTGTCTTGACCAAATTACGTGCCAGCAGTCGCGGTAATACGTAGAAGACTAGTG
TTATTCATGTTTAATCGGTTTAAAGGGTACCTAGACGGCAGATCAAGCCTTCAGTAAATAAATAAAAA----GGGACTAA
TTTAGCTAGAGTTACTTATGAGGAAGCTATAAA-GTACTGCTGGTGTAGAGATGAAATTCTGTCATACCTCTTTTC--G-
ATAGGAAAACGACGGCACAGGTAAAGGCGAAGGCGTCTTCTTATGGGATAACTGACGTTGAGGGACGAAGGCTTGG-GTA
GCGAACAGGATGTGCGACC-TGCTAAGCTTTAGTAAGAACTGTGGTACATTTGGCTGCTATGCCATGATCCGCAAGCAAG
TACTATGAATGAATAAAATATATATGCCTTGCTAAGCATCTAGATATTCTACTTCGTTACTTGAAGCGAGAGGGAATACG
GCTTGATACCACATTGTATTTCACCTTACAATAGCCTATCTAAATATGCATTACGGGTAACTGTTTTGTATAAAGCTTTA
GAGAAAGTATTATTATATTGCTGTTGCTATACTTCTTTTCTGCATGCTTCTTCCGTAGGACAAGCAACAGGAAGGAGCAT
GAGCATCACTCCATTTAAGTCGCAGCAATTATGATATTGGCTTACTTCTACGGCTAGGGGAACCGAACCAATGTAAATAA
AGCTCTGTTCCGTCCAAAATGCGTCAACAGGTGCAAAAAAAGATGGGATTATCGTGCTCTGCTCCCCTATGGGGAGCGAC
ATACATAATTATAACCTAAGAACATTATGAGCCTTTACCTTGCCAAGTAAGCAGTACGTATGGGTAAATCCGGAAGGAAG
AAGGAAGAAGGAAAAAGAAGTAGTGATTATGGAAATGAGAGTAAGTATAATTGATTAGACATTTAGCGTGTCCTGGGTTA
AATGAAGGTGAACATAACATCAACAGAGCAAAGTTGGGGCCTAAGGAAGTAGTTGTTCTTACTAAGGAACAGGGTAATGC
CTATAATTAGCTAAGCGACAGAGGACCATCAAAACGGATTTAGCATCACATATATTATTATGGGAAGTATAGCAGTGGTG
AGCATTTCGTTACGATTACGATGTCGGGTTAGCAGGGTTTACTGTAAAGTGAGCTAACGATTAGAGGTAGTAGGATAACG
CAGAAAGCTAATGCAGCTCTGTAATGGAGTTGATAGGGTTTTACCTAACTTGAAAGAGTGCTGACTTGCGCATAGATGTA
CCCGCTGGATGCATAGAAAGGACAAGAGAGAGAACTTGTATTCGTCGGGTTCGTTTGAGCCGTGTGCGATGAAAGTTGCA
TGCACGGTTCTAAGAGGGGGGAAGCCTGAGAGGGCCTACCTATCTCAACTAGATACCCCAATAGTCTAAGCAGAAAATGA
TGAATGTCATAGGTTAGA--TAATCGCTTTATCCTAT-----AAATGAAAGTGTAAGCATTCCACCTCAAGAGTAATTTG
GCAACATTGGAACTGAAATCATTAGACCGTTTCTGAAAACAGTAGTAAGGTATGT-------------------------
--------------------------------------------------------------------------------
--------------------------------------------------------------------------------
--------------------------------------------------------------------------------
--------------------------------------------------------------------------------
--------------------------------------------------------------------------------
--------------------------------------------------------------------------------
--------------------------------------------------------------------------------
--------------------------------------------------------------------------------
--------------------------------------------------------------------------------
--------------------------------------------------------------------------------
--------------------------------------------------------------------------------
--------------------------------------------------------------------------------
--------------------------------------------------------------------------------
---------------------------------------------TATTTAATTTGATGATCCACAAAGAACCTTACCAC
AATTTGAATACTTAGATCCTTCACTTTACCTCCCGAAGCTTAGCCAGACCTATCTTCCATGATCGTAATATTTGAGCCGC
GGAAAGGTCATCCTTATGCAGTATCAATGATTAGATCCATTTTGAAGCTTAGTGATCTTATCTTTGCCAGGTCAGGTAAG
GTGGATATCTATCTACAAGCGTTGCACGGCTGTCTTCAGTTAATGTCGCGAGACTATGGTTAGTTCCATTAAATTAACGT
AAACCCTTGTCCTAGTTTAA-TATAGGATAGTTCTCCGCTATATTGGATGTGATAATAGG-ACTAAGACAAG????????
????????????????????????????????????????????????????????????????????????????????
????????????????????????????????????????????????????????????????????????????????
????????????????????????????????????????????????????????????????????????????????
????????????????????????????????????????????????????????????????????????????????
????????????????????????????????????????????????????????????????????????????????
????????????????????????????????????????????????????????????????????????????????
????????????????????????????????????????????????????????????????????????????????
????????????????????????????????????????????????????????????????????????????????
????????????????????????????????????????????????????????????????????????????????
????????????????????????????????????????????????????????????????????????????????
????????????????????????????????????????????????????????????????????????????????
?????????????????????????????????????????????????????
>Usnea_trachycarpa_EF116572
??????????????????????????????????????????????????????????????????GCA-CTTGGA-GA-
TGTATAGGGATTACC-TACTTGCTTCAT-GAAAAC---TGATGCAAGATCGA-TATGTCGTATAAAGTTCTAGTCAGTAC
TATGATAATGACA-TTGTCTGGCTATGTGTCTTGACCAAATTACGTGCCAGCAGTCGCGGTAATACGTAGAAGACTAGTG
TTATTCATGTTTAATCGGTTTAAAGGGTACCTAGACGGCAGATCAAGCCTTCAGTAAATAAATAAAAA----GGGACTAA
TTTAGCTAGAGTTACTTATGAGGAAGCTATAAA-GTACTGCTGGTGTAGAGATGAAATTCTGTCATACCTCTTTTC--G-
ATAGGAAAACGACGGCACAGGTAAAGGCGAAGGCGTCTTCTTATGGGATAACTGACGTTGAGGGACGAAGGCTTGG-GTA
GCGAACAGGATGTGCGACC-TGCTAAGCTTTAGTAAGAACTGTGGTACATTTGGCTGCTATGCCATGATCCGCAAGCAAG
TACTATGAATGAATAAAATAAATATGCCTTGCTAAGCATCTAGATATTCTACTTCGTTACTTGAAGCGAGAGGGAATACG
GCTTGATACCACATTGTATTTC??????????????????????????????????????????????????????????
????????????????????????????????????????????????????????????????????????????????
????????????????????????????????????????????????????????????????????????????????
????????????????????????????????????????????????????????????????????????????????
????????????????????????????????????????????????????????????????????????????????
????????????????????????????????????????????????????????????????????????????????
????????????????????????????????????????????????????????????????????????????????
????????????????????????????????????????????????????????????????????????????????
????????????????????????????????????????????????????????????????????????????????
????????????????????????????????????????????????????????????????????????????????
????????????????????????????????????????????????????????????????????????????????
????????????????????????????????????????????????????????????????????????????????
????????????????????????????????????????????????????????????????????????????????
????????????????????????????????????????????????????????????????????????????????
????????????????????????????????????????????????????????????????????????????????
????????????????????????????????????????????????????????????????????????????????
????????????????????????????????????????????????????????????????????????????????
????????????????????????????????????????????????????????????????????????????????
????????????????????????????????????????????????????????????????????????????????
????????????????????????????????????????????????????????????????????????????????
????????????????????????????????????????????????????????????????????????????????
????????????????????????????????????????????????????????????????????????????????
????????????????????????????????????????????????????????????????????????????????
????????????????????????????????????????????????????????????????????????????????
????????????????????????????????????????????????????????????????????????????????
????????????????????????????????????????????????????????????????????????????????
????????????????????????????????????????????????????????????????????????????????
????????????????????????????????????????????????????????????????????????????????
????????????????????????????????????????????????????????????????????????????????
????????????????????????????????????????????????????????????????????????????????
????????????????????????????????????????????????????????????????????????????????
????????????????????????????????????????????????????????????????????????????????
????????????????????????????????????????????????????????????????????????????????
????????????????????????????????????????????????????????????????????????????????
????????????????????????????????????????????????????????????????????????????????
????????????????????????????????????????????????????????????????????????????????
????????????????????????????????????????????????????????????????????????????????
????????????????????????????????????????????????????????????????????????????????
????????????????????????????????????????????????????????????????????????????????
????????????????????????????????????????????????????????????????????????????????
????????????????????????????????????????????????????????????????????????????????
????????????????????????????????????????????????????????????????????????????????
????????????????????????????????????????????????????????????????????????????????
?????????????????????????????????????????????????????
>Usnea_sphacelata_DQ990919
????????????????????????????????????????????????????????????????????????????????
?????????????????????????CCAGCAACTTGGGGGAATGTATTTCGACTATGTCGTATAAAGTTCTAGATAGATT
GATGATAATGACAATTTTCTATCTATATGTCTTGACCAAATCTTGTGCCAGCAGTCGCGGCAAGACAAGAGAGACTAGTG
TTATTCATCTTTATTAGGTTTAAAGGGTACCTAGACTGTAAATTTAGCCCCTAAA-----------------GGGTACGT
ATTTACTAGAGTTATTTGTGAGAGGAATATAGCAGAACTATTAGTGTAAAGATGAAATTTTTTGATACTAATATAA----
-----------------CGGGTAACGGCGAAGGCAACCCTCTATGTGATAACTGACGTTGAGGGACGAAGGCTCAG-GGA
GCGAAGAGGAT---------------------------------------------------------------------
--------------------------------------------------------------------------------
--------------------------------------------------------------------------------
--------------------------------------------------------------------------------
--------------------------------------------------------------------------------
--------------------------------------------------------------------------------
--------------------------------------------------------------------------------
--------------------------------------------------------------------------------
--------------------------------------------------------------------------------
--------------------------------------------------------------------------------
--------------------------------------------------------------------------------
--------------------------------------------------------------------------------
--------------------------------------------------------------------------------
-------------------------------------------------TAGATACCCCCGT??????????????????
????????????????????????????????????????????????????????????????????????????????
????????????????????????????????????????????????????????????????????????????????
????????????????????????????????????????????????????????????????????????????????
????????????????????????????????????????????????????????????????????????????????
????????????????????????????????????????????????????????????????????????????????
????????????????????????????????????????????????????????????????????????????????
????????????????????????????????????????????????????????????????????????????????
????????????????????????????????????????????????????????????????????????????????
????????????????????????????????????????????????????????????????????????????????
????????????????????????????????????????????????????????????????????????????????
????????????????????????????????????????????????????????????????????????????????
????????????????????????????????????????????????????????????????????????????????
????????????????????????????????????????????????????????????????????????????????
????????????????????????????????????????????????????????????????????????????????
????????????????????????????????????????????????????????????????????????????????
????????????????????????????????????????????????????????????????????????????????
????????????????????????????????????????????????????????????????????????????????
????????????????????????????????????????????????????????????????????????????????
????????????????????????????????????????????????????????????????????????????????
????????????????????????????????????????????????????????????????????????????????
????????????????????????????????????????????????????????????????????????????????
????????????????????????????????????????????????????????????????????????????????
????????????????????????????????????????????????????????????????????????????????
????????????????????????????????????????????????????????????????????????????????
????????????????????????????????????????????????????????????????????????????????
????????????????????????????????????????????????????????????????????????????????
????????????????????????????????????????????????????????????????????????????????
????????????????????????????????????????????????????????????????????????????????
????????????????????????????????????????????????????????????????????????????????
????????????????????????????????????????????????????????????????????????????????
????????????????????????????????????????????????????????????????????????????????
?????????????????????????????????????????????????????
>(Forward_primer)_MS1
????????????????????????CAGCAGTCAAGAATATTAGTCAATG???????????????????????????????
????????????????????????????????????????????????????????????????????????????????
????????????????????????????????????????????????????????????????????????????????
????????????????????????????????????????????????????????????????????????????????
????????????????????????????????????????????????????????????????????????????????
????????????????????????????????????????????????????????????????????????????????
????????????????????????????????????????????????????????????????????????????????
????????????????????????????????????????????????????????????????????????????????
????????????????????????????????????????????????????????????????????????????????
????????????????????????????????????????????????????????????????????????????????
????????????????????????????????????????????????????????????????????????????????
????????????????????????????????????????????????????????????????????????????????
????????????????????????????????????????????????????????????????????????????????
????????????????????????????????????????????????????????????????????????????????
????????????????????????????????????????????????????????????????????????????????
????????????????????????????????????????????????????????????????????????????????
????????????????????????????????????????????????????????????????????????????????
????????????????????????????????????????????????????????????????????????????????
????????????????????????????????????????????????????????????????????????????????
????????????????????????????????????????????????????????????????????????????????
????????????????????????????????????????????????????????????????????????????????
????????????????????????????????????????????????????????????????????????????????
????????????????????????????????????????????????????????????????????????????????
????????????????????????????????????????????????????????????????????????????????
????????????????????????????????????????????????????????????????????????????????
????????????????????????????????????????????????????????????????????????????????
????????????????????????????????????????????????????????????????????????????????
????????????????????????????????????????????????????????????????????????????????
????????????????????????????????????????????????????????????????????????????????
????????????????????????????????????????????????????????????????????????????????
????????????????????????????????????????????????????????????????????????????????
????????????????????????????????????????????????????????????????????????????????
????????????????????????????????????????????????????????????????????????????????
????????????????????????????????????????????????????????????????????????????????
????????????????????????????????????????????????????????????????????????????????
????????????????????????????????????????????????????????????????????????????????
????????????????????????????????????????????????????????????????????????????????
????????????????????????????????????????????????????????????????????????????????
????????????????????????????????????????????????????????????????????????????????
????????????????????????????????????????????????????????????????????????????????
????????????????????????????????????????????????????????????????????????????????
????????????????????????????????????????????????????????????????????????????????
????????????????????????????????????????????????????????????????????????????????
????????????????????????????????????????????????????????????????????????????????
????????????????????????????????????????????????????????????????????????????????
????????????????????????????????????????????????????????????????????????????????
????????????????????????????????????????????????????????????????????????????????
????????????????????????????????????????????????????????????????????????????????
????????????????????????????????????????????????????????????????????????????????
????????????????????????????????????????????????????????????????????????????????
????????????????????????????????????????????????????????????????????????????????
?????????????????????????????????????????????????????
>(Forward_primer)_NMS1
????????????????????????CAGCAGTGAGGAATATTGGTCAATG???????????????????????????????
????????????????????????????????????????????????????????????????????????????????
????????????????????????????????????????????????????????????????????????????????
????????????????????????????????????????????????????????????????????????????????
????????????????????????????????????????????????????????????????????????????????
????????????????????????????????????????????????????????????????????????????????
????????????????????????????????????????????????????????????????????????????????
????????????????????????????????????????????????????????????????????????????????
????????????????????????????????????????????????????????????????????????????????
????????????????????????????????????????????????????????????????????????????????
????????????????????????????????????????????????????????????????????????????????
????????????????????????????????????????????????????????????????????????????????
????????????????????????????????????????????????????????????????????????????????
????????????????????????????????????????????????????????????????????????????????
????????????????????????????????????????????????????????????????????????????????
????????????????????????????????????????????????????????????????????????????????
????????????????????????????????????????????????????????????????????????????????
????????????????????????????????????????????????????????????????????????????????
????????????????????????????????????????????????????????????????????????????????
????????????????????????????????????????????????????????????????????????????????
????????????????????????????????????????????????????????????????????????????????
????????????????????????????????????????????????????????????????????????????????
????????????????????????????????????????????????????????????????????????????????
????????????????????????????????????????????????????????????????????????????????
????????????????????????????????????????????????????????????????????????????????
????????????????????????????????????????????????????????????????????????????????
????????????????????????????????????????????????????????????????????????????????
????????????????????????????????????????????????????????????????????????????????
????????????????????????????????????????????????????????????????????????????????
????????????????????????????????????????????????????????????????????????????????
????????????????????????????????????????????????????????????????????????????????
????????????????????????????????????????????????????????????????????????????????
????????????????????????????????????????????????????????????????????????????????
????????????????????????????????????????????????????????????????????????????????
????????????????????????????????????????????????????????????????????????????????
????????????????????????????????????????????????????????????????????????????????
????????????????????????????????????????????????????????????????????????????????
????????????????????????????????????????????????????????????????????????????????
????????????????????????????????????????????????????????????????????????????????
????????????????????????????????????????????????????????????????????????????????
????????????????????????????????????????????????????????????????????????????????
????????????????????????????????????????????????????????????????????????????????
????????????????????????????????????????????????????????????????????????????????
????????????????????????????????????????????????????????????????????????????????
????????????????????????????????????????????????????????????????????????????????
????????????????????????????????????????????????????????????????????????????????
????????????????????????????????????????????????????????????????????????????????
????????????????????????????????????????????????????????????????????????????????
????????????????????????????????????????????????????????????????????????????????
????????????????????????????????????????????????????????????????????????????????
????????????????????????????????????????????????????????????????????????????????
?????????????????????????????????????????????????????
>(Forward_primer)_mrSSU1
?????????????????????????AGCAGTGAGGAATATTGGTC???????????????????????????????????
????????????????????????????????????????????????????????????????????????????????
????????????????????????????????????????????????????????????????????????????????
????????????????????????????????????????????????????????????????????????????????
????????????????????????????????????????????????????????????????????????????????
????????????????????????????????????????????????????????????????????????????????
????????????????????????????????????????????????????????????????????????????????
????????????????????????????????????????????????????????????????????????????????
????????????????????????????????????????????????????????????????????????????????
????????????????????????????????????????????????????????????????????????????????
????????????????????????????????????????????????????????????????????????????????
????????????????????????????????????????????????????????????????????????????????
????????????????????????????????????????????????????????????????????????????????
????????????????????????????????????????????????????????????????????????????????
????????????????????????????????????????????????????????????????????????????????
????????????????????????????????????????????????????????????????????????????????
????????????????????????????????????????????????????????????????????????????????
????????????????????????????????????????????????????????????????????????????????
????????????????????????????????????????????????????????????????????????????????
????????????????????????????????????????????????????????????????????????????????
????????????????????????????????????????????????????????????????????????????????
????????????????????????????????????????????????????????????????????????????????
????????????????????????????????????????????????????????????????????????????????
????????????????????????????????????????????????????????????????????????????????
????????????????????????????????????????????????????????????????????????????????
????????????????????????????????????????????????????????????????????????????????
????????????????????????????????????????????????????????????????????????????????
????????????????????????????????????????????????????????????????????????????????
????????????????????????????????????????????????????????????????????????????????
????????????????????????????????????????????????????????????????????????????????
????????????????????????????????????????????????????????????????????????????????
????????????????????????????????????????????????????????????????????????????????
????????????????????????????????????????????????????????????????????????????????
????????????????????????????????????????????????????????????????????????????????
????????????????????????????????????????????????????????????????????????????????
????????????????????????????????????????????????????????????????????????????????
????????????????????????????????????????????????????????????????????????????????
????????????????????????????????????????????????????????????????????????????????
????????????????????????????????????????????????????????????????????????????????
????????????????????????????????????????????????????????????????????????????????
????????????????????????????????????????????????????????????????????????????????
????????????????????????????????????????????????????????????????????????????????
????????????????????????????????????????????????????????????????????????????????
????????????????????????????????????????????????????????????????????????????????
????????????????????????????????????????????????????????????????????????????????
????????????????????????????????????????????????????????????????????????????????
????????????????????????????????????????????????????????????????????????????????
????????????????????????????????????????????????????????????????????????????????
????????????????????????????????????????????????????????????????????????????????
????????????????????????????????????????????????????????????????????????????????
????????????????????????????????????????????????????????????????????????????????
?????????????????????????????????????????????????????
>(Forward_primer)_mt-SSU-574-5'
??????????????????????????????????????????????????????????????????GCAACTTGRARGAA
TGTATAG?????????????????????????????????????????????????????????????????????????
????????????????????????????????????????????????????????????????????????????????
????????????????????????????????????????????????????????????????????????????????
????????????????????????????????????????????????????????????????????????????????
????????????????????????????????????????????????????????????????????????????????
????????????????????????????????????????????????????????????????????????????????
????????????????????????????????????????????????????????????????????????????????
????????????????????????????????????????????????????????????????????????????????
????????????????????????????????????????????????????????????????????????????????
????????????????????????????????????????????????????????????????????????????????
????????????????????????????????????????????????????????????????????????????????
????????????????????????????????????????????????????????????????????????????????
????????????????????????????????????????????????????????????????????????????????
????????????????????????????????????????????????????????????????????????????????
????????????????????????????????????????????????????????????????????????????????
????????????????????????????????????????????????????????????????????????????????
????????????????????????????????????????????????????????????????????????????????
????????????????????????????????????????????????????????????????????????????????
????????????????????????????????????????????????????????????????????????????????
????????????????????????????????????????????????????????????????????????????????
????????????????????????????????????????????????????????????????????????????????
????????????????????????????????????????????????????????????????????????????????
????????????????????????????????????????????????????????????????????????????????
????????????????????????????????????????????????????????????????????????????????
????????????????????????????????????????????????????????????????????????????????
????????????????????????????????????????????????????????????????????????????????
????????????????????????????????????????????????????????????????????????????????
????????????????????????????????????????????????????????????????????????????????
????????????????????????????????????????????????????????????????????????????????
????????????????????????????????????????????????????????????????????????????????
????????????????????????????????????????????????????????????????????????????????
????????????????????????????????????????????????????????????????????????????????
????????????????????????????????????????????????????????????????????????????????
????????????????????????????????????????????????????????????????????????????????
????????????????????????????????????????????????????????????????????????????????
????????????????????????????????????????????????????????????????????????????????
????????????????????????????????????????????????????????????????????????????????
????????????????????????????????????????????????????????????????????????????????
????????????????????????????????????????????????????????????????????????????????
????????????????????????????????????????????????????????????????????????????????
????????????????????????????????????????????????????????????????????????????????
????????????????????????????????????????????????????????????????????????????????
????????????????????????????????????????????????????????????????????????????????
????????????????????????????????????????????????????????????????????????????????
????????????????????????????????????????????????????????????????????????????????
????????????????????????????????????????????????????????????????????????????????
????????????????????????????????????????????????????????????????????????????????
????????????????????????????????????????????????????????????????????????????????
????????????????????????????????????????????????????????????????????????????????
????????????????????????????????????????????????????????????????????????????????
?????????????????????????????????????????????????????
>(Forward_primer)_mt-SSU-581-5'
?????????????????????????????????????????????????????????????????????????GGAGGAA
TGTATAGCAATAG???????????????????????????????????????????????????????????????????
????????????????????????????????????????????????????????????????????????????????
????????????????????????????????????????????????????????????????????????????????
????????????????????????????????????????????????????????????????????????????????
????????????????????????????????????????????????????????????????????????????????
????????????????????????????????????????????????????????????????????????????????
????????????????????????????????????????????????????????????????????????????????
????????????????????????????????????????????????????????????????????????????????
????????????????????????????????????????????????????????????????????????????????
????????????????????????????????????????????????????????????????????????????????
????????????????????????????????????????????????????????????????????????????????
????????????????????????????????????????????????????????????????????????????????
????????????????????????????????????????????????????????????????????????????????
????????????????????????????????????????????????????????????????????????????????
????????????????????????????????????????????????????????????????????????????????
????????????????????????????????????????????????????????????????????????????????
????????????????????????????????????????????????????????????????????????????????
????????????????????????????????????????????????????????????????????????????????
????????????????????????????????????????????????????????????????????????????????
????????????????????????????????????????????????????????????????????????????????
????????????????????????????????????????????????????????????????????????????????
????????????????????????????????????????????????????????????????????????????????
????????????????????????????????????????????????????????????????????????????????
????????????????????????????????????????????????????????????????????????????????
????????????????????????????????????????????????????????????????????????????????
????????????????????????????????????????????????????????????????????????????????
????????????????????????????????????????????????????????????????????????????????
????????????????????????????????????????????????????????????????????????????????
????????????????????????????????????????????????????????????????????????????????
????????????????????????????????????????????????????????????????????????????????
????????????????????????????????????????????????????????????????????????????????
????????????????????????????????????????????????????????????????????????????????
????????????????????????????????????????????????????????????????????????????????
????????????????????????????????????????????????????????????????????????????????
????????????????????????????????????????????????????????????????????????????????
????????????????????????????????????????????????????????????????????????????????
????????????????????????????????????????????????????????????????????????????????
????????????????????????????????????????????????????????????????????????????????
????????????????????????????????????????????????????????????????????????????????
????????????????????????????????????????????????????????????????????????????????
????????????????????????????????????????????????????????????????????????????????
????????????????????????????????????????????????????????????????????????????????
????????????????????????????????????????????????????????????????????????????????
????????????????????????????????????????????????????????????????????????????????
????????????????????????????????????????????????????????????????????????????????
????????????????????????????????????????????????????????????????????????????????
????????????????????????????????????????????????????????????????????????????????
????????????????????????????????????????????????????????????????????????????????
????????????????????????????????????????????????????????????????????????????????
????????????????????????????????????????????????????????????????????????????????
?????????????????????????????????????????????????????
>(Forward_primer)_mt-SSU-862-5'
????????????????????????????????????????????????????????????????????????????????
????????????????????????????????????????????????????????????????????????????????
????????????????????????????????????????????????????????????????????????????????
????????????????????????????????????????????????????????????????????????????????
????????????????????????????????????????????????????????????????????????????????
????????????????????????????GAAAGCATCYCCTTATGTG?????????????????????????????????
????????????????????????????????????????????????????????????????????????????????
????????????????????????????????????????????????????????????????????????????????
????????????????????????????????????????????????????????????????????????????????
????????????????????????????????????????????????????????????????????????????????
????????????????????????????????????????????????????????????????????????????????
????????????????????????????????????????????????????????????????????????????????
????????????????????????????????????????????????????????????????????????????????
????????????????????????????????????????????????????????????????????????????????
????????????????????????????????????????????????????????????????????????????????
????????????????????????????????????????????????????????????????????????????????
????????????????????????????????????????????????????????????????????????????????
????????????????????????????????????????????????????????????????????????????????
????????????????????????????????????????????????????????????????????????????????
????????????????????????????????????????????????????????????????????????????????
????????????????????????????????????????????????????????????????????????????????
????????????????????????????????????????????????????????????????????????????????
????????????????????????????????????????????????????????????????????????????????
????????????????????????????????????????????????????????????????????????????????
????????????????????????????????????????????????????????????????????????????????
????????????????????????????????????????????????????????????????????????????????
????????????????????????????????????????????????????????????????????????????????
????????????????????????????????????????????????????????????????????????????????
????????????????????????????????????????????????????????????????????????????????
????????????????????????????????????????????????????????????????????????????????
????????????????????????????????????????????????????????????????????????????????
????????????????????????????????????????????????????????????????????????????????
????????????????????????????????????????????????????????????????????????????????
????????????????????????????????????????????????????????????????????????????????
????????????????????????????????????????????????????????????????????????????????
????????????????????????????????????????????????????????????????????????????????
????????????????????????????????????????????????????????????????????????????????
????????????????????????????????????????????????????????????????????????????????
????????????????????????????????????????????????????????????????????????????????
????????????????????????????????????????????????????????????????????????????????
????????????????????????????????????????????????????????????????????????????????
????????????????????????????????????????????????????????????????????????????????
????????????????????????????????????????????????????????????????????????????????
????????????????????????????????????????????????????????????????????????????????
????????????????????????????????????????????????????????????????????????????????
????????????????????????????????????????????????????????????????????????????????
????????????????????????????????????????????????????????????????????????????????
????????????????????????????????????????????????????????????????????????????????
????????????????????????????????????????????????????????????????????????????????
????????????????????????????????????????????????????????????????????????????????
????????????????????????????????????????????????????????????????????????????????
?????????????????????????????????????????????????????
>(Reverse_primer,_reverse_complement)_mt-SSU-897-3'
????????????????????????????????????????????????????????????????????????????????
????????????????????????????????????????????????????????????????????????????????
????????????????????????????????????????????????????????????????????????????????
????????????????????????????????????????????????????????????????????????????????
????????????????????????????????????????????????????????????????????????????????
??????????????????????????????????????????????GATAACTGACGTTGAGGG????????????????
????????????????????????????????????????????????????????????????????????????????
????????????????????????????????????????????????????????????????????????????????
????????????????????????????????????????????????????????????????????????????????
????????????????????????????????????????????????????????????????????????????????
????????????????????????????????????????????????????????????????????????????????
????????????????????????????????????????????????????????????????????????????????
????????????????????????????????????????????????????????????????????????????????
????????????????????????????????????????????????????????????????????????????????
????????????????????????????????????????????????????????????????????????????????
????????????????????????????????????????????????????????????????????????????????
????????????????????????????????????????????????????????????????????????????????
????????????????????????????????????????????????????????????????????????????????
????????????????????????????????????????????????????????????????????????????????
????????????????????????????????????????????????????????????????????????????????
????????????????????????????????????????????????????????????????????????????????
????????????????????????????????????????????????????????????????????????????????
????????????????????????????????????????????????????????????????????????????????
????????????????????????????????????????????????????????????????????????????????
????????????????????????????????????????????????????????????????????????????????
????????????????????????????????????????????????????????????????????????????????
????????????????????????????????????????????????????????????????????????????????
????????????????????????????????????????????????????????????????????????????????
????????????????????????????????????????????????????????????????????????????????
????????????????????????????????????????????????????????????????????????????????
????????????????????????????????????????????????????????????????????????????????
????????????????????????????????????????????????????????????????????????????????
????????????????????????????????????????????????????????????????????????????????
????????????????????????????????????????????????????????????????????????????????
????????????????????????????????????????????????????????????????????????????????
????????????????????????????????????????????????????????????????????????????????
????????????????????????????????????????????????????????????????????????????????
????????????????????????????????????????????????????????????????????????????????
????????????????????????????????????????????????????????????????????????????????
????????????????????????????????????????????????????????????????????????????????
????????????????????????????????????????????????????????????????????????????????
????????????????????????????????????????????????????????????????????????????????
????????????????????????????????????????????????????????????????????????????????
????????????????????????????????????????????????????????????????????????????????
????????????????????????????????????????????????????????????????????????????????
????????????????????????????????????????????????????????????????????????????????
????????????????????????????????????????????????????????????????????????????????
????????????????????????????????????????????????????????????????????????????????
????????????????????????????????????????????????????????????????????????????????
????????????????????????????????????????????????????????????????????????????????
????????????????????????????????????????????????????????????????????????????????
?????????????????????????????????????????????????????
>(Forward_primer)_mrSSU2
????????????????????????????????????????????????????????????????????????????????
????????????????????????????????????????????????????????????????????????????????
????????????????????????????????????????????????????????????????????????????????
????????????????????????????????????????????????????????????????????????????????
????????????????????????????????????????????????????????????????????????????????
???????????????????????????????????????????????????CTGACGTTGAAGGACGAAGG?????????
????????????????????????????????????????????????????????????????????????????????
????????????????????????????????????????????????????????????????????????????????
????????????????????????????????????????????????????????????????????????????????
????????????????????????????????????????????????????????????????????????????????
????????????????????????????????????????????????????????????????????????????????
????????????????????????????????????????????????????????????????????????????????
????????????????????????????????????????????????????????????????????????????????
????????????????????????????????????????????????????????????????????????????????
????????????????????????????????????????????????????????????????????????????????
????????????????????????????????????????????????????????????????????????????????
????????????????????????????????????????????????????????????????????????????????
????????????????????????????????????????????????????????????????????????????????
????????????????????????????????????????????????????????????????????????????????
????????????????????????????????????????????????????????????????????????????????
????????????????????????????????????????????????????????????????????????????????
????????????????????????????????????????????????????????????????????????????????
????????????????????????????????????????????????????????????????????????????????
????????????????????????????????????????????????????????????????????????????????
????????????????????????????????????????????????????????????????????????????????
????????????????????????????????????????????????????????????????????????????????
????????????????????????????????????????????????????????????????????????????????
????????????????????????????????????????????????????????????????????????????????
????????????????????????????????????????????????????????????????????????????????
????????????????????????????????????????????????????????????????????????????????
????????????????????????????????????????????????????????????????????????????????
????????????????????????????????????????????????????????????????????????????????
????????????????????????????????????????????????????????????????????????????????
????????????????????????????????????????????????????????????????????????????????
????????????????????????????????????????????????????????????????????????????????
????????????????????????????????????????????????????????????????????????????????
????????????????????????????????????????????????????????????????????????????????
????????????????????????????????????????????????????????????????????????????????
????????????????????????????????????????????????????????????????????????????????
????????????????????????????????????????????????????????????????????????????????
????????????????????????????????????????????????????????????????????????????????
????????????????????????????????????????????????????????????????????????????????
????????????????????????????????????????????????????????????????????????????????
????????????????????????????????????????????????????????????????????????????????
????????????????????????????????????????????????????????????????????????????????
????????????????????????????????????????????????????????????????????????????????
????????????????????????????????????????????????????????????????????????????????
????????????????????????????????????????????????????????????????????????????????
????????????????????????????????????????????????????????????????????????????????
????????????????????????????????????????????????????????????????????????????????
????????????????????????????????????????????????????????????????????????????????
?????????????????????????????????????????????????????
>(Reverse_primer,_reverse_complement)_mrSSU2R
????????????????????????????????????????????????????????????????????????????????
????????????????????????????????????????????????????????????????????????????????
????????????????????????????????????????????????????????????????????????????????
????????????????????????????????????????????????????????????????????????????????
????????????????????????????????????????????????????????????????????????????????
???????????????????????????????????????????????????CTGACGTTGAAGGACGAAGG?????????
????????????????????????????????????????????????????????????????????????????????
????????????????????????????????????????????????????????????????????????????????
????????????????????????????????????????????????????????????????????????????????
????????????????????????????????????????????????????????????????????????????????
????????????????????????????????????????????????????????????????????????????????
????????????????????????????????????????????????????????????????????????????????
????????????????????????????????????????????????????????????????????????????????
????????????????????????????????????????????????????????????????????????????????
????????????????????????????????????????????????????????????????????????????????
????????????????????????????????????????????????????????????????????????????????
????????????????????????????????????????????????????????????????????????????????
????????????????????????????????????????????????????????????????????????????????
????????????????????????????????????????????????????????????????????????????????
????????????????????????????????????????????????????????????????????????????????
????????????????????????????????????????????????????????????????????????????????
????????????????????????????????????????????????????????????????????????????????
????????????????????????????????????????????????????????????????????????????????
????????????????????????????????????????????????????????????????????????????????
????????????????????????????????????????????????????????????????????????????????
????????????????????????????????????????????????????????????????????????????????
????????????????????????????????????????????????????????????????????????????????
????????????????????????????????????????????????????????????????????????????????
????????????????????????????????????????????????????????????????????????????????
????????????????????????????????????????????????????????????????????????????????
????????????????????????????????????????????????????????????????????????????????
????????????????????????????????????????????????????????????????????????????????
????????????????????????????????????????????????????????????????????????????????
????????????????????????????????????????????????????????????????????????????????
????????????????????????????????????????????????????????????????????????????????
????????????????????????????????????????????????????????????????????????????????
????????????????????????????????????????????????????????????????????????????????
????????????????????????????????????????????????????????????????????????????????
????????????????????????????????????????????????????????????????????????????????
????????????????????????????????????????????????????????????????????????????????
????????????????????????????????????????????????????????????????????????????????
????????????????????????????????????????????????????????????????????????????????
????????????????????????????????????????????????????????????????????????????????
????????????????????????????????????????????????????????????????????????????????
????????????????????????????????????????????????????????????????????????????????
????????????????????????????????????????????????????????????????????????????????
????????????????????????????????????????????????????????????????????????????????
????????????????????????????????????????????????????????????????????????????????
????????????????????????????????????????????????????????????????????????????????
????????????????????????????????????????????????????????????????????????????????
????????????????????????????????????????????????????????????????????????????????
?????????????????????????????????????????????????????
>(Reverse_primer,_reverse_complement)_mt-SSU-1093-3'
????????????????????????????????????????????????????????????????????????????????
????????????????????????????????????????????????????????????????????????????????
????????????????????????????????????????????????????????????????????????????????
????????????????????????????????????????????????????????????????????????????????
????????????????????????????????????????????????????????????????????????????????
????????????????????????????????????????????????????????????????????????????????
????????????????????????????????????????????????????????????????????????????????
????????????????????????????????????????????????????????????????????????????????
????????????????????????????????????????????????????????????????????????????????
????????????????????????????????????????????????????????????????????????????????
????????????????????????????????????????????????????????????????????????????????
????????????????????????????????????????????????????????????????????????????????
????????????????????????????????????????????????????????????????????????????????
????????????????????????????????????????????????????????????????????????????????
????????????????????????????????????????????????????????????????????????????????
????????????????????????????????????????????????????????????????????????????????
????????????????????????????????????????????????????????????????????????????????
????????????????????????????????????????????????????????????????????????????????
????????????????????????????????????????????????????????????????????????????????
????????????????????????????????????????????????????????????????????????????????
????????????????????????????????????????????????????????????????????????????????
??????TTGGAACTGAAATCATTAGA??????????????????????????????????????????????????????
????????????????????????????????????????????????????????????????????????????????
????????????????????????????????????????????????????????????????????????????????
????????????????????????????????????????????????????????????????????????????????
????????????????????????????????????????????????????????????????????????????????
????????????????????????????????????????????????????????????????????????????????
????????????????????????????????????????????????????????????????????????????????
????????????????????????????????????????????????????????????????????????????????
????????????????????????????????????????????????????????????????????????????????
????????????????????????????????????????????????????????????????????????????????
????????????????????????????????????????????????????????????????????????????????
????????????????????????????????????????????????????????????????????????????????
????????????????????????????????????????????????????????????????????????????????
????????????????????????????????????????????????????????????????????????????????
????????????????????????????????????????????????????????????????????????????????
????????????????????????????????????????????????????????????????????????????????
????????????????????????????????????????????????????????????????????????????????
????????????????????????????????????????????????????????????????????????????????
????????????????????????????????????????????????????????????????????????????????
????????????????????????????????????????????????????????????????????????????????
????????????????????????????????????????????????????????????????????????????????
????????????????????????????????????????????????????????????????????????????????
????????????????????????????????????????????????????????????????????????????????
????????????????????????????????????????????????????????????????????????????????
????????????????????????????????????????????????????????????????????????????????
????????????????????????????????????????????????????????????????????????????????
????????????????????????????????????????????????????????????????????????????????
????????????????????????????????????????????????????????????????????????????????
????????????????????????????????????????????????????????????????????????????????
????????????????????????????????????????????????????????????????????????????????
?????????????????????????????????????????????????????
>(Reverse_primer,_reverse_complement)_MS2
????????????????????????????????????????????????????????????????????????????????
????????????????????????????????????????????????????????????????????????????????
????????????????????????????????????????????????????????????????????????????????
????????????????????????????????????????????????????????????????????????????????
????????????????????????????????????????????????????????????????????????????????
????????????????????????????????????????????????????????????????????????????????
????????????????????????????????????????????????????????????????????????????????
????????????????????????????????????????????????????????????????????????????????
????????????????????????????????????????????????????????????????????????????????
????????????????????????????????????????????????????????????????????????????????
????????????????????????????????????????????????????????????????????????????????
????????????????????????????????????????????????????????????????????????????????
????????????????????????????????????????????????????????????????????????????????
????????????????????????????????????????????????????????????????????????????????
????????????????????????????????????????????????????????????????????????????????
????????????????????????????????????????????????????????????????????????????????
????????????????????????????????????????????????????????????????????????????????
????????????????????????????????????????????????????????????????????????????????
????????????????????????????????????????????????????????????????????????????????
????????????????????????????????????????????????????????????????????????????????
????????????????????????????????????????????????????????????????????????????????
????????????????????????????????????????????????????????????????????????????????
????????????????????????????????????????????????????????????????????????????????
????????????????????????????????????????????????????????????????????????????????
????????????????????????????????????????????????????????????????????????????????
????????????????????????????????????????????????????????????????????????????????
????????????????????????????????????????????????????????????????????????????????
????????????????????????????????????????????????????????????????????????????????
????????????????????????????????????????????????????????????????????????????????
????????????????????????????????????????????????????????????????????????????????
????????????????????????????????????????????????????????????????????????????????
????????????????????????????????????????????????????????????????????????????????
????????????????????????????????????????????????????????????????????????????????
????????????????????????????????????????????????????????????????????????????????
????????????????????????????????????????????????????????????????????????????????
???????????????????????????????????????????GTTATTTAATTCGATAATCCGC???????????????
????????????????????????????????????????????????????????????????????????????????
????????????????????????????????????????????????????????????????????????????????
????????????????????????????????????????????????????????????????????????????????
????????????????????????????????????????????????????????????????????????????????
????????????????????????????????????????????????????????????????????????????????
????????????????????????????????????????????????????????????????????????????????
????????????????????????????????????????????????????????????????????????????????
????????????????????????????????????????????????????????????????????????????????
????????????????????????????????????????????????????????????????????????????????
????????????????????????????????????????????????????????????????????????????????
????????????????????????????????????????????????????????????????????????????????
????????????????????????????????????????????????????????????????????????????????
????????????????????????????????????????????????????????????????????????????????
????????????????????????????????????????????????????????????????????????????????
????????????????????????????????????????????????????????????????????????????????
?????????????????????????????????????????????????????
>(Reverse_primer,_reverse_complement)_NMS2
????????????????????????????????????????????????????????????????????????????????
????????????????????????????????????????????????????????????????????????????????
????????????????????????????????????????????????????????????????????????????????
????????????????????????????????????????????????????????????????????????????????
????????????????????????????????????????????????????????????????????????????????
????????????????????????????????????????????????????????????????????????????????
????????????????????????????????????????????????????????????????????????????????
????????????????????????????????????????????????????????????????????????????????
????????????????????????????????????????????????????????????????????????????????
????????????????????????????????????????????????????????????????????????????????
????????????????????????????????????????????????????????????????????????????????
????????????????????????????????????????????????????????????????????????????????
????????????????????????????????????????????????????????????????????????????????
????????????????????????????????????????????????????????????????????????????????
????????????????????????????????????????????????????????????????????????????????
????????????????????????????????????????????????????????????????????????????????
????????????????????????????????????????????????????????????????????????????????
????????????????????????????????????????????????????????????????????????????????
????????????????????????????????????????????????????????????????????????????????
????????????????????????????????????????????????????????????????????????????????
????????????????????????????????????????????????????????????????????????????????
????????????????????????????????????????????????????????????????????????????????
????????????????????????????????????????????????????????????????????????????????
????????????????????????????????????????????????????????????????????????????????
????????????????????????????????????????????????????????????????????????????????
????????????????????????????????????????????????????????????????????????????????
????????????????????????????????????????????????????????????????????????????????
????????????????????????????????????????????????????????????????????????????????
????????????????????????????????????????????????????????????????????????????????
????????????????????????????????????????????????????????????????????????????????
????????????????????????????????????????????????????????????????????????????????
????????????????????????????????????????????????????????????????????????????????
????????????????????????????????????????????????????????????????????????????????
????????????????????????????????????????????????????????????????????????????????
????????????????????????????????????????????????????????????????????????????????
?????????????????????????????????????????ATGTTATTTAATTCGATGATCCGC???????????????
????????????????????????????????????????????????????????????????????????????????
????????????????????????????????????????????????????????????????????????????????
????????????????????????????????????????????????????????????????????????????????
????????????????????????????????????????????????????????????????????????????????
????????????????????????????????????????????????????????????????????????????????
????????????????????????????????????????????????????????????????????????????????
????????????????????????????????????????????????????????????????????????????????
????????????????????????????????????????????????????????????????????????????????
????????????????????????????????????????????????????????????????????????????????
????????????????????????????????????????????????????????????????????????????????
????????????????????????????????????????????????????????????????????????????????
????????????????????????????????????????????????????????????????????????????????
????????????????????????????????????????????????????????????????????????????????
????????????????????????????????????????????????????????????????????????????????
????????????????????????????????????????????????????????????????????????????????
?????????????????????????????????????????????????????
>(Reverse_primer,_reverse_complement)_mt-SSU-1345-3'
????????????????????????????????????????????????????????????????????????????????
????????????????????????????????????????????????????????????????????????????????
????????????????????????????????????????????????????????????????????????????????
????????????????????????????????????????????????????????????????????????????????
????????????????????????????????????????????????????????????????????????????????
????????????????????????????????????????????????????????????????????????????????
????????????????????????????????????????????????????????????????????????????????
????????????????????????????????????????????????????????????????????????????????
????????????????????????????????????????????????????????????????????????????????
????????????????????????????????????????????????????????????????????????????????
????????????????????????????????????????????????????????????????????????????????
????????????????????????????????????????????????????????????????????????????????
????????????????????????????????????????????????????????????????????????????????
????????????????????????????????????????????????????????????????????????????????
????????????????????????????????????????????????????????????????????????????????
????????????????????????????????????????????????????????????????????????????????
????????????????????????????????????????????????????????????????????????????????
????????????????????????????????????????????????????????????????????????????????
????????????????????????????????????????????????????????????????????????????????
????????????????????????????????????????????????????????????????????????????????
????????????????????????????????????????????????????????????????????????????????
????????????????????????????????????????????????????????????????????????????????
????????????????????????????????????????????????????????????????????????????????
????????????????????????????????????????????????????????????????????????????????
????????????????????????????????????????????????????????????????????????????????
????????????????????????????????????????????????????????????????????????????????
????????????????????????????????????????????????????????????????????????????????
????????????????????????????????????????????????????????????????????????????????
????????????????????????????????????????????????????????????????????????????????
????????????????????????????????????????????????????????????????????????????????
????????????????????????????????????????????????????????????????????????????????
????????????????????????????????????????????????????????????????????????????????
????????????????????????????????????????????????????????????????????????????????
????????????????????????????????????????????????????????????????????????????????
????????????????????????????????????????????????????????????????????????????????
????????????????????????????????????????????????????????????????????????????????
????????????????????????????????????????????????????????????????????????????????
???????????????????????????????????????????????????????????????????????????????C
AATAAGATATATTTACAAGCG???????????????????????????????????????????????????????????
????????????????????????????????????????????????????????????????????????????????
????????????????????????????????????????????????????????????????????????????????
????????????????????????????????????????????????????????????????????????????????
????????????????????????????????????????????????????????????????????????????????
????????????????????????????????????????????????????????????????????????????????
????????????????????????????????????????????????????????????????????????????????
????????????????????????????????????????????????????????????????????????????????
????????????????????????????????????????????????????????????????????????????????
????????????????????????????????????????????????????????????????????????????????
????????????????????????????????????????????????????????????????????????????????
????????????????????????????????????????????????????????????????????????????????
????????????????????????????????????????????????????????????????????????????????
?????????????????????????????????????????????????????
>(Reverse_primer,_reverse_complement)_mt-SSU-1372-3'
????????????????????????????????????????????????????????????????????????????????
????????????????????????????????????????????????????????????????????????????????
????????????????????????????????????????????????????????????????????????????????
????????????????????????????????????????????????????????????????????????????????
????????????????????????????????????????????????????????????????????????????????
????????????????????????????????????????????????????????????????????????????????
????????????????????????????????????????????????????????????????????????????????
????????????????????????????????????????????????????????????????????????????????
????????????????????????????????????????????????????????????????????????????????
????????????????????????????????????????????????????????????????????????????????
????????????????????????????????????????????????????????????????????????????????
????????????????????????????????????????????????????????????????????????????????
????????????????????????????????????????????????????????????????????????????????
????????????????????????????????????????????????????????????????????????????????
????????????????????????????????????????????????????????????????????????????????
????????????????????????????????????????????????????????????????????????????????
????????????????????????????????????????????????????????????????????????????????
????????????????????????????????????????????????????????????????????????????????
????????????????????????????????????????????????????????????????????????????????
????????????????????????????????????????????????????????????????????????????????
????????????????????????????????????????????????????????????????????????????????
????????????????????????????????????????????????????????????????????????????????
????????????????????????????????????????????????????????????????????????????????
????????????????????????????????????????????????????????????????????????????????
????????????????????????????????????????????????????????????????????????????????
????????????????????????????????????????????????????????????????????????????????
????????????????????????????????????????????????????????????????????????????????
????????????????????????????????????????????????????????????????????????????????
????????????????????????????????????????????????????????????????????????????????
????????????????????????????????????????????????????????????????????????????????
????????????????????????????????????????????????????????????????????????????????
????????????????????????????????????????????????????????????????????????????????
????????????????????????????????????????????????????????????????????????????????
????????????????????????????????????????????????????????????????????????????????
????????????????????????????????????????????????????????????????????????????????
????????????????????????????????????????????????????????????????????????????????
????????????????????????????????????????????????????????????????????????????????
????????????????????????????????????????????????????????????????????????????????
????????????????????????????GCTGTCTTCAGTTAATGTCG????????????????????????????????
????????????????????????????????????????????????????????????????????????????????
????????????????????????????????????????????????????????????????????????????????
????????????????????????????????????????????????????????????????????????????????
????????????????????????????????????????????????????????????????????????????????
????????????????????????????????????????????????????????????????????????????????
????????????????????????????????????????????????????????????????????????????????
????????????????????????????????????????????????????????????????????????????????
????????????????????????????????????????????????????????????????????????????????
????????????????????????????????????????????????????????????????????????????????
????????????????????????????????????????????????????????????????????????????????
????????????????????????????????????????????????????????????????????????????????
????????????????????????????????????????????????????????????????????????????????
?????????????????????????????????????????????????????
>(Reverse_primer,_reverse_complement)_mt-SSU-1492-3'
????????????????????????????????????????????????????????????????????????????????
????????????????????????????????????????????????????????????????????????????????
????????????????????????????????????????????????????????????????????????????????
????????????????????????????????????????????????????????????????????????????????
????????????????????????????????????????????????????????????????????????????????
????????????????????????????????????????????????????????????????????????????????
????????????????????????????????????????????????????????????????????????????????
????????????????????????????????????????????????????????????????????????????????
????????????????????????????????????????????????????????????????????????????????
????????????????????????????????????????????????????????????????????????????????
????????????????????????????????????????????????????????????????????????????????
????????????????????????????????????????????????????????????????????????????????
????????????????????????????????????????????????????????????????????????????????
????????????????????????????????????????????????????????????????????????????????
????????????????????????????????????????????????????????????????????????????????
????????????????????????????????????????????????????????????????????????????????
????????????????????????????????????????????????????????????????????????????????
????????????????????????????????????????????????????????????????????????????????
????????????????????????????????????????????????????????????????????????????????
????????????????????????????????????????????????????????????????????????????????
????????????????????????????????????????????????????????????????????????????????
????????????????????????????????????????????????????????????????????????????????
????????????????????????????????????????????????????????????????????????????????
????????????????????????????????????????????????????????????????????????????????
????????????????????????????????????????????????????????????????????????????????
????????????????????????????????????????????????????????????????????????????????
????????????????????????????????????????????????????????????????????????????????
????????????????????????????????????????????????????????????????????????????????
????????????????????????????????????????????????????????????????????????????????
????????????????????????????????????????????????????????????????????????????????
????????????????????????????????????????????????????????????????????????????????
????????????????????????????????????????????????????????????????????????????????
????????????????????????????????????????????????????????????????????????????????
????????????????????????????????????????????????????????????????????????????????
????????????????????????????????????????????????????????????????????????????????
????????????????????????????????????????????????????????????????????????????????
????????????????????????????????????????????????????????????????????????????????
????????????????????????????????????????????????????????????????????????????????
????????????????????????????????????????????????????????????????????????????????
????????????????????????????????????????????????????????????GACTAAGACAAGTCATCATG
G???????????????????????????????????????????????????????????????????????????????
????????????????????????????????????????????????????????????????????????????????
????????????????????????????????????????????????????????????????????????????????
????????????????????????????????????????????????????????????????????????????????
????????????????????????????????????????????????????????????????????????????????
????????????????????????????????????????????????????????????????????????????????
????????????????????????????????????????????????????????????????????????????????
????????????????????????????????????????????????????????????????????????????????
????????????????????????????????????????????????????????????????????????????????
????????????????????????????????????????????????????????????????????????????????
????????????????????????????????????????????????????????????????????????????????
?????????????????????????????????????????????????????
>(Reverse_primer,_reverse_complement)_mrSSU3R
????????????????????????????????????????????????????????????????????????????????
????????????????????????????????????????????????????????????????????????????????
????????????????????????????????????????????????????????????????????????????????
????????????????????????????????????????????????????????????????????????????????
????????????????????????????????????????????????????????????????????????????????
????????????????????????????????????????????????????????????????????????????????
????????????????????????????????????????????????????????????????????????????????
????????????????????????????????????????????????????????????????????????????????
????????????????????????????????????????????????????????????????????????????????
????????????????????????????????????????????????????????????????????????????????
????????????????????????????????????????????????????????????????????????????????
????????????????????????????????????????????????????????????????????????????????
????????????????????????????????????????????????????????????????????????????????
????????????????????????????????????????????????????????????????????????????????
????????????????????????????????????????????????????????????????????????????????
????????????????????????????????????????????????????????????????????????????????
????????????????????????????????????????????????????????????????????????????????
????????????????????????????????????????????????????????????????????????????????
????????????????????????????????????????????????????????????????????????????????
????????????????????????????????????????????????????????????????????????????????
????????????????????????????????????????????????????????????????????????????????
????????????????????????????????????????????????????????????????????????????????
????????????????????????????????????????????????????????????????????????????????
????????????????????????????????????????????????????????????????????????????????
????????????????????????????????????????????????????????????????????????????????
????????????????????????????????????????????????????????????????????????????????
????????????????????????????????????????????????????????????????????????????????
????????????????????????????????????????????????????????????????????????????????
????????????????????????????????????????????????????????????????????????????????
????????????????????????????????????????????????????????????????????????????????
????????????????????????????????????????????????????????????????????????????????
????????????????????????????????????????????????????????????????????????????????
????????????????????????????????????????????????????????????????????????????????
????????????????????????????????????????????????????????????????????????????????
????????????????????????????????????????????????????????????????????????????????
????????????????????????????????????????????????????????????????????????????????
????????????????????????????????????????????????????????????????????????????????
????????????????????????????????????????????????????????????????????????????????
????????????????????????????????????????????????????????????????????????????????
????????????????????????????????????????????????????????????????????????????????
????????????????????????????????????????????????????????????????????????????????
????????????????????????????????????????????????????????????????????????????????
????????????????????????????????????????????????????????????????????????????????
????????????????????????????????????????????????????????????????????????????????
????????????????????????????????????????????????????????????????????????????????
????????????????????????????????????????????????????????????????????????????????
????????????????????????????????????????????????????????????????????????????????
????????????????????????????????????????????????????????????????????????????????
????????????????????????????????????????????????????????????????????????????????
????????????????????????????????????????????????????????????????????????????????
???????????????????????????????????????????????????????????????????GGGCTATAGACGT
GCCACAT??????????????????????????????????????????????
>(Reverse_primer,_reverse_complement)_mt-SSU-1548-3'
????????????????????????????????????????????????????????????????????????????????
????????????????????????????????????????????????????????????????????????????????
????????????????????????????????????????????????????????????????????????????????
????????????????????????????????????????????????????????????????????????????????
????????????????????????????????????????????????????????????????????????????????
????????????????????????????????????????????????????????????????????????????????
????????????????????????????????????????????????????????????????????????????????
????????????????????????????????????????????????????????????????????????????????
????????????????????????????????????????????????????????????????????????????????
????????????????????????????????????????????????????????????????????????????????
????????????????????????????????????????????????????????????????????????????????
????????????????????????????????????????????????????????????????????????????????
????????????????????????????????????????????????????????????????????????????????
????????????????????????????????????????????????????????????????????????????????
????????????????????????????????????????????????????????????????????????????????
????????????????????????????????????????????????????????????????????????????????
????????????????????????????????????????????????????????????????????????????????
????????????????????????????????????????????????????????????????????????????????
????????????????????????????????????????????????????????????????????????????????
????????????????????????????????????????????????????????????????????????????????
????????????????????????????????????????????????????????????????????????????????
????????????????????????????????????????????????????????????????????????????????
????????????????????????????????????????????????????????????????????????????????
????????????????????????????????????????????????????????????????????????????????
????????????????????????????????????????????????????????????????????????????????
????????????????????????????????????????????????????????????????????????????????
????????????????????????????????????????????????????????????????????????????????
????????????????????????????????????????????????????????????????????????????????
????????????????????????????????????????????????????????????????????????????????
????????????????????????????????????????????????????????????????????????????????
????????????????????????????????????????????????????????????????????????????????
????????????????????????????????????????????????????????????????????????????????
????????????????????????????????????????????????????????????????????????????????
????????????????????????????????????????????????????????????????????????????????
????????????????????????????????????????????????????????????????????????????????
????????????????????????????????????????????????????????????????????????????????
????????????????????????????????????????????????????????????????????????????????
????????????????????????????????????????????????????????????????????????????????
????????????????????????????????????????????????????????????????????????????????
????????????????????????????????????????????????????????????????????????????????
????????????????????????????????????????????????????????????????????????????????
????????????????????????????????????????????????????????????????????????????????
????????????????????????????????????????????????????????????????????????????????
????????????????????????????????????????????????????????????????????????????????
????????????????????????????????????????????????????????????????????????????????
????????????????????????????????????????????????????????????????????????????????
????????????????????????????????????????????????????????????????????????????????
????????????????????????????????????????????????????????????????????????????????
????????????????????????????????????????????????????????????????????????????????
????????????????????????????????????????????????????????????????????????????????
????????????????????????????????????????????????????????????????????????????????
???????????CTTACAAAAGGGTGTGAAAT??????????????????????
>U2_Triangularia_anserina
???????????????????????ACAGCAGTGAGGAATATTGGTCAATGGCCTAACGGCTGAACTGGTAACTTGGA????
????????????????????????????????????????????????????????????????????????????????
????????????????????????????????????????????????????????????????????????????????
????????????????????????????????????????????????????????????????????????????????
????????????????????????????????????????????????????????????????????????????????
????????????????????????????????????????????????????????????????????????????????
????????????????????????????????????????????????????????????????????????????????
????????????????????????????????????????????????????????????????????????????????
????????????????????????????????????????????????????????????????????????????????
????????????????????????????????????????????????????????????????????????????????
????????????????????????????????????????????????????????????????????????????????
????????????????????????????????????????????????????????????????????????????????
????????????????????????????????????????????????????????????????????????????????
????????????????????????????????????????????????????????????????????????????????
????????????????????????????????????????????????????????????????????????????????
????????????????????????????????????????????????????????????????????????????????
????????????????????????????????????????????????????????????????????????????????
????????????????????????????????????????????????????????????????????????????????
????????????????????????????????????????????????????????????????????????????????
????????????????????????????????????????????????????????????????????????????????
????????????????????????????????????????????????????????????????????????????????
????????????????????????????????????????????????????????????????????????????????
????????????????????????????????????????????????????????????????????????????????
????????????????????????????????????????????????????????????????????????????????
????????????????????????????????????????????????????????????????????????????????
????????????????????????????????????????????????????????????????????????????????
????????????????????????????????????????????????????????????????????????????????
????????????????????????????????????????????????????????????????????????????????
????????????????????????????????????????????????????????????????????????????????
????????????????????????????????????????????????????????????????????????????????
????????????????????????????????????????????????????????????????????????????????
????????????????????????????????????????????????????????????????????????????????
????????????????????????????????????????????????????????????????????????????????
????????????????????????????????????????????????????????????????????????????????
????????????????????????????????????????????????????????????????????????????????
????????????????????????????????????????????????????????????????????????????????
????????????????????????????????????????????????????????????????????????????????
????????????????????????????????????????????????????????????????????????????????
????????????????????????????????????????????????????????????????????????????????
????????????????????????????????????????????????????????????????????????????????
????????????????????????????????????????????????????????????????????????????????
????????????????????????????????????????????????????????????????????????????????
????????????????????????????????????????????????????????????????????????????????
????????????????????????????????????????????????????????????????????????????????
????????????????????????????????????????????????????????????????????????????????
????????????????????????????????????????????????????????????????????????????????
????????????????????????????????????????????????????????????????????????????????
????????????????????????????????????????????????????????????????????????????????
????????????????????????????????????????????????????????????????????????????????
????????????????????????????????????????????????????????????????????????????????
????????????????????????????????????????????????????????????????????????????????
?????????????????????????????????????????????????????
>U3_Triangularia_anserina
????????????????????????????????????????????????????????????????????????????????
????????????????????????????????????????????????????????????????????????????????
????????????????????????????GTCTTGACCAA-TTGCGTGCCAGCAGTCGCGGCAATACGTAAGAGACTAGTG
TTATTCATCTTAAATAGGTTTAAAGGGTACTTAGACG???????????????????????????????????????????
????????????????????????????????????????????????????????????????????????????????
????????????????????????????????????????????????????????????????????????????????
????????????????????????????????????????????????????????????????????????????????
????????????????????????????????????????????????????????????????????????????????
????????????????????????????????????????????????????????????????????????????????
????????????????????????????????????????????????????????????????????????????????
????????????????????????????????????????????????????????????????????????????????
????????????????????????????????????????????????????????????????????????????????
????????????????????????????????????????????????????????????????????????????????
????????????????????????????????????????????????????????????????????????????????
????????????????????????????????????????????????????????????????????????????????
????????????????????????????????????????????????????????????????????????????????
????????????????????????????????????????????????????????????????????????????????
????????????????????????????????????????????????????????????????????????????????
????????????????????????????????????????????????????????????????????????????????
????????????????????????????????????????????????????????????????????????????????
????????????????????????????????????????????????????????????????????????????????
????????????????????????????????????????????????????????????????????????????????
????????????????????????????????????????????????????????????????????????????????
????????????????????????????????????????????????????????????????????????????????
????????????????????????????????????????????????????????????????????????????????
????????????????????????????????????????????????????????????????????????????????
????????????????????????????????????????????????????????????????????????????????
????????????????????????????????????????????????????????????????????????????????
????????????????????????????????????????????????????????????????????????????????
????????????????????????????????????????????????????????????????????????????????
????????????????????????????????????????????????????????????????????????????????
????????????????????????????????????????????????????????????????????????????????
????????????????????????????????????????????????????????????????????????????????
????????????????????????????????????????????????????????????????????????????????
????????????????????????????????????????????????????????????????????????????????
????????????????????????????????????????????????????????????????????????????????
????????????????????????????????????????????????????????????????????????????????
????????????????????????????????????????????????????????????????????????????????
????????????????????????????????????????????????????????????????????????????????
????????????????????????????????????????????????????????????????????????????????
????????????????????????????????????????????????????????????????????????????????
????????????????????????????????????????????????????????????????????????????????
????????????????????????????????????????????????????????????????????????????????
????????????????????????????????????????????????????????????????????????????????
????????????????????????????????????????????????????????????????????????????????
????????????????????????????????????????????????????????????????????????????????
????????????????????????????????????????????????????????????????????????????????
????????????????????????????????????????????????????????????????????????????????
????????????????????????????????????????????????????????????????????????????????
????????????????????????????????????????????????????????????????????????????????
????????????????????????????????????????????????????????????????????????????????
?????????????????????????????????????????????????????
>U4_Triangularia_anserina
????????????????????????????????????????????????????????????????????????????????
????????????????????????????????????????????????????????????????????????????????
????????????????????????????????????????????????????????????????????????????????
????????????????????????????????????????????????????????????????????????????????
????????????????????????????????????????????????????????????????????????????????
?????????????????????????????????????????????????????GACGCTCTATCACGAAAGTATAG-GTA
ATGAAAAGGCATTTTAACCCTAGTAGTCTATACTGTAAAAGATGAGTATTT?????????????????????????????
????????????????????????????????????????????????????????????????????????????????
????????????????????????????????????????????????????????????????????????????????
????????????????????????????????????????????????????????????????????????????????
????????????????????????????????????????????????????????????????????????????????
????????????????????????????????????????????????????????????????????????????????
????????????????????????????????????????????????????????????????????????????????
????????????????????????????????????????????????????????????????????????????????
????????????????????????????????????????????????????????????????????????????????
????????????????????????????????????????????????????????????????????????????????
????????????????????????????????????????????????????????????????????????????????
????????????????????????????????????????????????????????????????????????????????
????????????????????????????????????????????????????????????????????????????????
????????????????????????????????????????????????????????????????????????????????
????????????????????????????????????????????????????????????????????????????????
????????????????????????????????????????????????????????????????????????????????
????????????????????????????????????????????????????????????????????????????????
????????????????????????????????????????????????????????????????????????????????
????????????????????????????????????????????????????????????????????????????????
????????????????????????????????????????????????????????????????????????????????
????????????????????????????????????????????????????????????????????????????????
????????????????????????????????????????????????????????????????????????????????
????????????????????????????????????????????????????????????????????????????????
????????????????????????????????????????????????????????????????????????????????
????????????????????????????????????????????????????????????????????????????????
????????????????????????????????????????????????????????????????????????????????
????????????????????????????????????????????????????????????????????????????????
????????????????????????????????????????????????????????????????????????????????
????????????????????????????????????????????????????????????????????????????????
????????????????????????????????????????????????????????????????????????????????
????????????????????????????????????????????????????????????????????????????????
????????????????????????????????????????????????????????????????????????????????
????????????????????????????????????????????????????????????????????????????????
????????????????????????????????????????????????????????????????????????????????
????????????????????????????????????????????????????????????????????????????????
????????????????????????????????????????????????????????????????????????????????
????????????????????????????????????????????????????????????????????????????????
????????????????????????????????????????????????????????????????????????????????
????????????????????????????????????????????????????????????????????????????????
????????????????????????????????????????????????????????????????????????????????
????????????????????????????????????????????????????????????????????????????????
????????????????????????????????????????????????????????????????????????????????
????????????????????????????????????????????????????????????????????????????????
????????????????????????????????????????????????????????????????????????????????
????????????????????????????????????????????????????????????????????????????????
?????????????????????????????????????????????????????
>U5_Triangularia_anserina
????????????????????????????????????????????????????????????????????????????????
????????????????????????????????????????????????????????????????????????????????
????????????????????????????????????????????????????????????????????????????????
????????????????????????????????????????????????????????????????????????????????
????????????????????????????????????????????????????????????????????????????????
????????????????????????????????????????????????????????????????????????????????
????????????????????????????????????????????????????????????????????????????????
????????????????????????????????????????????????????????????????????????????????
????????????????????????????????????????????????????????????????????????????????
????????????????????????????????????????????????????????????????????????????????
????????????????????????????????????????????????????????????????????????????????
????????????????????????????????????????????????????????????????????????????????
????????????????????????????????????????????????????????????????????????????????
????????????????????????????????????????????????????????????????????????????????
????????????????????????????????????????????????????????????????????????????????
????????????????????????????????????????????????????????????????????????????????
????????????????????????????????????????????????????????????????????????????????
????????????????????????????????????????????????????????????????????????????????
????????????????????????????????????????????????????????????????????????????????
????????????????????????????????????????????????????????????????????????????????
??????????????????????????????????????????????????????AAGCATTTCACCTCAAGAGTAATGTG
GCAACGCAGGAACTGAAATCACTAGACCGTTTCTGACACCAGCAGTGAAGTATGTTATTTAATTCGATGACCCACGAAAA
ACCTTACCACAAC???????????????????????????????????????????????????????????????????
????????????????????????????????????????????????????????????????????????????????
????????????????????????????????????????????????????????????????????????????????
????????????????????????????????????????????????????????????????????????????????
????????????????????????????????????????????????????????????????????????????????
????????????????????????????????????????????????????????????????????????????????
????????????????????????????????????????????????????????????????????????????????
????????????????????????????????????????????????????????????????????????????????
????????????????????????????????????????????????????????????????????????????????
????????????????????????????????????????????????????????????????????????????????
????????????????????????????????????????????????????????????????????????????????
????????????????????????????????????????????????????????????????????????????????
????????????????????????????????????????????????????????????????????????????????
????????????????????????????????????????????????????????????????????????????????
????????????????????????????????????????????????????????????????????????????????
????????????????????????????????????????????????????????????????????????????????
????????????????????????????????????????????????????????????????????????????????
????????????????????????????????????????????????????????????????????????????????
????????????????????????????????????????????????????????????????????????????????
????????????????????????????????????????????????????????????????????????????????
????????????????????????????????????????????????????????????????????????????????
????????????????????????????????????????????????????????????????????????????????
????????????????????????????????????????????????????????????????????????????????
????????????????????????????????????????????????????????????????????????????????
????????????????????????????????????????????????????????????????????????????????
????????????????????????????????????????????????????????????????????????????????
????????????????????????????????????????????????????????????????????????????????
????????????????????????????????????????????????????????????????????????????????
????????????????????????????????????????????????????????????????????????????????
?????????????????????????????????????????????????????
>U6_Triangularia_anserina
????????????????????????????????????????????????????????????????????????????????
????????????????????????????????????????????????????????????????????????????????
????????????????????????????????????????????????????????????????????????????????
????????????????????????????????????????????????????????????????????????????????
????????????????????????????????????????????????????????????????????????????????
????????????????????????????????????????????????????????????????????????????????
????????????????????????????????????????????????????????????????????????????????
????????????????????????????????????????????????????????????????????????????????
????????????????????????????????????????????????????????????????????????????????
????????????????????????????????????????????????????????????????????????????????
????????????????????????????????????????????????????????????????????????????????
????????????????????????????????????????????????????????????????????????????????
????????????????????????????????????????????????????????????????????????????????
????????????????????????????????????????????????????????????????????????????????
????????????????????????????????????????????????????????????????????????????????
????????????????????????????????????????????????????????????????????????????????
????????????????????????????????????????????????????????????????????????????????
????????????????????????????????????????????????????????????????????????????????
????????????????????????????????????????????????????????????????????????????????
????????????????????????????????????????????????????????????????????????????????
????????????????????????????????????????????????????????????????????????????????
????????????????????????????????????????????????????????????????????????????????
????????????????????????????????????????????????????????????????????????????????
????????????????????????????????????????????????????????????????????????????????
????????????????????????????????????????????????????????????????????????????????
????????????????????????????????????????????????????????????????????????????????
????????????????????????????????????????????????????????????????????????????????
????????????????????????????????????????????????????????????????????????????????
????????????????????????????????????????????????????????????????????????????????
????????????????????????????????????????????????????????????????????????????????
????????????????????????????????????????????????????????????????????????????????
????????????????????????????????????????????????????????????????????????????????
????????????????????????????????????????????????????????????????????????????????
????????????????????????????????????????????????????????????????????????????????
????????????????????????????????????????????????????????????????????????????????
????????????????????????????????????????????????????????????????????????????????
????????????????????????????????????????????????????????????????????????????????
????????????????????????????????????????????????????????????????????????????????
????????????????????????????????????????????????????????????????????????????????
?????????????????????????????????????????????????????????????ATCAAGACAAGTCCTCATG
GCCTTGATGTTGTGGGCTATAGACGTGCCACATGTACCTAAACAAAGAG???????????????????????????????
????????????????????????????????????????????????????????????????????????????????
????????????????????????????????????????????????????????????????????????????????
????????????????????????????????????????????????????????????????????????????????
????????????????????????????????????????????????????????????????????????????????
????????????????????????????????????????????????????????????????????????????????
????????????????????????????????????????????????????????????????????????????????
????????????????????????????????????????????????????????????????????????????????
????????????????????????????????????????????????????????????????????????????????
????????????????????????????????????????????????????????????????????????????????
????????????????????????????????????????????????????????????????????????????????
?????????????????????????????????????????????????????
